# Supplementary material for: Cardiac implantable electronic devices’ longevity: A novel modelling tool for estimation and comparison
Source: PLoS One. 2025 Sep 29;20(9):e0333195. doi: 10.1371/journal.pone.0333195 (PMC12478916; doi:10.1371/journal.pone.0333195)
Supplement: S3 File — (XLSX) [file pone.0333195.s003.xlsx]

## Sheet: new implant VVI wo RF
	Z	1.95996
		Boston Accolade SR								Microport Alizea SR								Abbott Assurity MRI SR								Medtronic Azure XT SR							Biotronik Edora 8 SR
		time_y	Product_Survival_%		Se	LCI	UCI			time_y	Product_Survival_%		Se	LCI	UCI			time_y	Product_Survival_%		Se	LCI	UCI			time_y	Product_Survival_%	Se	LCI	UCI			time_y	Product_Survival_%	Se	LCI	UCI
	1	0.189886	99.9977		1.51799e-05	99.9977	99.9977		1	0.182545	99.9963		1.91495e-05	99.9963	99.9964		1	0.226041	99.9966		3.20778e-05	99.9965	99.9966		1	0.24114	99.9962	1.95808e-05	99.9961	99.9962		1	0.211674	99.9968	2.53242e-05	99.9967	99.9968
	1	0.239762	99.9977	0	1.51799e-05	99.9977	99.9977		1	0.258758	99.9963	0	1.91495e-05	99.9963	99.9964		1	0.30275	99.9897	0.00686059	3.20778e-05	99.9896	99.9898		1	0.317323	99.9962	1.95808e-05	99.9961	99.9962		1	0.286293	99.9936	3.10151e-05	99.9935	99.9936
	1	0.289638	99.9977	0	1.51799e-05	99.9977	99.9977		1	0.334971	99.9963	0	2.7081e-05	99.9963	99.9964		1	0.379458	99.9897	0	3.20778e-05	99.9896	99.9898		1	0.393506	99.9962	3.39136e-05	99.9961	99.9962		1	0.360911	99.9904	3.10151e-05	99.9903	99.9904
	1	0.339514	99.9977	0	2.14674e-05	99.9977	99.9977		1	0.411183	99.9927	0.00366717	3.31667e-05	99.9926	99.9927		1	0.456166	99.9897	0	3.20778e-05	99.9896	99.9898		1	0.469689	99.9885	3.39136e-05	99.9884	99.9886		1	0.43553	99.9904	3.10151e-05	99.9903	99.9904
	1	0.38939	99.9954	0.00230436	2.62918e-05	99.9953	99.9954		1	0.487396	99.989	0.00366717	3.31667e-05	99.9889	99.9891		1	0.532874	99.9897	0	3.70396e-05	99.9896	99.9898		1	0.545871	99.9885	3.39136e-05	99.9884	99.9886		1	0.510148	99.9904	3.58126e-05	99.9903	99.9904
	1	0.439266	99.9931	0.00230436	2.62918e-05	99.993	99.9931		1	0.563609	99.989	0	3.82969e-05	99.9889	99.9891		1	0.609582	99.9863	0.0034303	3.70396e-05	99.9862	99.9864		1	0.622054	99.9885	3.91593e-05	99.9884	99.9886		1	0.584767	99.9872	4.00391e-05	99.9871	99.9873
	1	0.489142	99.9931	0	2.62918e-05	99.993	99.9931		1	0.639821	99.9853	0.00366717	4.28164e-05	99.9852	99.9854		1	0.686291	99.9863	0	4.89962e-05	99.9862	99.9864		1	0.698237	99.9847	3.91593e-05	99.9846	99.9847		1	0.659386	99.984	4.73734e-05	99.9839	99.9841
	1	0.539018	99.9931	0	2.62918e-05	99.993	99.9931		1	0.716034	99.9817	0.00366717	4.69022e-05	99.9816	99.9818		1	0.762999	99.976	0.0102909	4.89962e-05	99.9759	99.9761		1	0.77442	99.9847	4.37806e-05	99.9846	99.9847		1	0.734004	99.9776	4.73734e-05	99.9775	99.9776
	1	0.588894	99.9931	0	2.62918e-05	99.993	99.9931		1	0.792247	99.978	0.00366717	4.69022e-05	99.9779	99.9781		1	0.839707	99.976	0	5.85587e-05	99.9759	99.9761		1	0.850603	99.9808	4.37806e-05	99.9807	99.9809		1	0.808623	99.9776	5.66193e-05	99.9774	99.9777
	1	0.63877	99.9931	0	3.03588e-05	99.993	99.9931		1	0.868459	99.978	0	4.69022e-05	99.9779	99.9781		1	0.916415	99.9657	0.0102909	6.14158e-05	99.9656	99.9658		1	0.926786	99.9808	4.37806e-05	99.9807	99.9809		1	0.883241	99.9679	5.93819e-05	99.9678	99.968
	1	0.688646	99.9908	0.00230436	3.03588e-05	99.9907	99.9908		1	0.944672	99.978	0	5.06592e-05	99.9779	99.9781		1	0.993123	99.9623	0.0034303	6.14158e-05	99.9621	99.9624		2	1.00297	99.9808	4.79583e-05	99.9807	99.9809		1	0.95786	99.9647	5.93819e-05	99.9646	99.9648
	1	0.738522	99.9908	0	3.39418e-05	99.9907	99.9908		1		99.9743	0.00366717	5.06592e-05	99.9742	99.9744		2	1.06983	99.9623	0	6.92828e-05	99.9621	99.9624		2	1.07915	99.977	5.17999e-05	99.9769	99.9771		2	1.03248	99.9647	7.16115e-05	99.9646	99.9649
	1	0.788398	99.9885	0.00230436	3.39418e-05	99.9884	99.9885		2	1.0971	99.9743	0	5.4156e-05	99.9742	99.9744		2	1.14654	99.952	0.0102909	7.6342e-05	99.9518	99.9521		2	1.15533	99.9732	5.17999e-05	99.9731	99.9733		2	1.1071	99.9487	7.5953e-05	99.9485	99.9488
	1	0.838274	99.9885	0	3.39418e-05	99.9884	99.9885		2	1.17331	99.9707	0.00366717	5.4156e-05	99.9706	99.9708		2	1.22325	99.9417	0.0102909	7.85539e-05	99.9415	99.9418		2	1.23152	99.9732	5.53753e-05	99.9731	99.9733		2	1.18172	99.9423	7.8033e-05	99.9421	99.9424
	1	0.888151	99.9885	0	3.7181e-05	99.9884	99.9886		2	1.24952	99.9707	0	5.74401e-05	99.9706	99.9708		2	1.29996	99.9383	0.0034303	8.48436e-05	99.9381	99.9384		2	1.3077	99.9693	5.87333e-05	99.9692	99.9694		2	1.25633	99.9391	8.20347e-05	99.9389	99.9392
	1	0.938027	99.9862	0.00230436	3.7181e-05	99.9861	99.9862		2	1.32573	99.967	0.00366717	6.63224e-05	99.9669	99.9671		2	1.37666	99.928	0.0102909	9.25656e-05	99.9278	99.9281		2	1.38388	99.9655	5.87333e-05	99.9654	99.9656		2	1.33095	99.9327	8.95014e-05	99.9325	99.9328
	1	0.987903	99.9862	0	3.7181e-05	99.9861	99.9862		2	1.40195	99.956	0.0110015	6.63224e-05	99.9559	99.9561		2	1.45337	99.9142	0.0137212	9.79572e-05	99.9141	99.9144		2	1.46007	99.9655	6.49296e-05	99.9654	99.9656		2	1.40557	99.9198	9.63898e-05	99.9196	99.92
	2	1.03778	99.9862	0	4.01596e-05	99.9861	99.9863		2	1.47816	99.956	0	6.90293e-05	99.9559	99.9561		2	1.53008	99.904	0.0102909	0.000101392	99.9038	99.9042		2	1.53625	99.9578	6.49296e-05	99.9577	99.958		2	1.48019	99.907	9.9655e-05	99.9068	99.9072
	2	1.08765	99.9839	0.00230436	4.29319e-05	99.9838	99.984		2	1.55437	99.9523	0.00366717	7.16338e-05	99.9522	99.9525		2	1.60679	99.8971	0.00686059	0.000104713	99.8969	99.8973		2	1.61243	99.9578	7.05832e-05	99.9577	99.958		2	1.55481	99.9006	0.000102816	99.9004	99.9008
	2	1.13753	99.9816	0.00230436	4.29319e-05	99.9815	99.9816		2	1.63059	99.9487	0.00366717	7.16338e-05	99.9485	99.9488		2	1.6835	99.8902	0.00686059	0.000107932	99.89	99.8904		2	1.68861	99.9502	7.05832e-05	99.95	99.9503		2	1.62943	99.8942	0.000105883	99.894	99.8944
	2	1.18741	99.9816	0	4.79982e-05	99.9815	99.9817		2	1.7068	99.9487	0	7.65769e-05	99.9485	99.9488		2	1.76021	99.8834	0.00686059	0.000114097	99.8831	99.8836		2	1.7648	99.9502	7.05832e-05	99.95	99.9503		2	1.70405	99.8878	0.000113184	99.8875	99.888
	2	1.23728	99.977	0.00460872	5.25782e-05	99.9769	99.9771		2	1.78301	99.9413	0.00733434	8.12191e-05	99.9412	99.9415		2	1.83691	99.8696	0.0137212	0.000119944	99.8694	99.8699		2	1.84098	99.9502	7.32462e-05	99.95	99.9503		2	1.77866	99.8717	0.000115975	99.8715	99.872
	2	1.28716	99.9723	0.00460872	5.25782e-05	99.9722	99.9725		2	1.85922	99.934	0.00733434	8.56093e-05	99.9338	99.9342		2	1.91362	99.8559	0.0137212	0.000122762	99.8557	99.8562		2	1.91716	99.9463	8.07088e-05	99.9462	99.9465		2	1.85328	99.8653	0.00012004	99.8651	99.8656
	2	1.33703	99.9723	0	5.47245e-05	99.9722	99.9725		2	1.93544	99.9267	0.00733434	8.97845e-05	99.9265	99.9268		2	1.99033	99.8491	0.00686059	0.000128212	99.8488	99.8493		2	1.99335	99.9348	8.53211e-05	99.9347	99.935		2	1.9279	99.8557	0.000123971	99.8555	99.8559
	2	1.38691	99.97	0.00230436	5.47245e-05	99.9699	99.9702		3	2.01165	99.9193	0.00733434	9.18007e-05	99.9191	99.9195		3	2.06704	99.8353	0.0137212	0.000129538	99.8351	99.8356		3	2.06953	99.9272	8.96959e-05	99.927	99.9273		3	2.00252	99.8461	0.000125254	99.8458	99.8463
	2	1.43679	99.97	0	5.47245e-05	99.9699	99.9702		3	2.08786	99.9157	0.00366717	9.57054e-05	99.9155	99.9158		3	2.14375	99.8319	0.0034303	0.000132151	99.8317	99.8322		3	2.14571	99.9195	9.18049e-05	99.9193	99.9197		3	2.07714	99.8429	0.000129025	99.8426	99.8431
	2	1.48666	99.97	0	5.67896e-05	99.9699	99.9702		3	2.16407	99.9083	0.00733434	9.94563e-05	99.9081	99.9085		3	2.22045	99.8251	0.00686059	0.000137226	99.8248	99.8253		3	2.22189	99.9156	9.18049e-05	99.9155	99.9158		3	2.15176	99.8332	0.000132688	99.833	99.8335
	2	1.53654	99.9677	0.00230436	5.87822e-05	99.9676	99.9679		3	2.24029	99.901	0.00733434	0.000101279	99.9008	99.9012		3	2.29716	99.8113	0.0137212	0.000138466	99.8111	99.8116		3	2.29808	99.9156	9.38664e-05	99.9155	99.9158		3	2.22638	99.8236	0.000135075	99.8234	99.8239
	2	1.58642	99.9654	0.00230436	6.2577e-05	99.9653	99.9656		3	2.3165	99.8973	0.00366717	0.00010307	99.8971	99.8975		3	2.37387	99.8079	0.0034303	0.000142119	99.8076	99.8082		3	2.37426	99.9118	9.97948e-05	99.9116	99.912		3	2.30099	99.8172	0.000138577	99.8169	99.8175
	2	1.63629	99.9608	0.00460872	6.2577e-05	99.9607	99.9609		3	2.39271	99.8937	0.00366717	0.00010307	99.8935	99.8939		3	2.45058	99.7976	0.0102909	0.00014568	99.7973	99.7979		3	2.45044	99.9003	0.000101694	99.9001	99.9005		3	2.37561	99.8076	0.000141992	99.8073	99.8079
	2	1.68617	99.9608	0	6.61541e-05	99.9607	99.961		3	2.46892	99.8937	0	0.000108264	99.8934	99.8939		3	2.52729	99.7873	0.0102909	0.00015255	99.787	99.7876		3	2.52662	99.8965	0.000105389	99.8963	99.8967		3	2.45023	99.798	0.000151774	99.7977	99.7983
	2	1.73604	99.9562	0.00460872	6.95472e-05	99.9561	99.9564		3	2.54514	99.8827	0.0110015	0.000109941	99.8824	99.8829		3	2.604	99.7667	0.0205818	0.000160191	99.7664	99.7671		3	2.60281	99.8888	0.000105389	99.8886	99.889		3	2.52485	99.7691	0.000157957	99.7688	99.7694
	2	1.78592	99.9516	0.00460872	6.95472e-05	99.9515	99.9517		3	2.62135	99.879	0.00366717	0.000111592	99.8788	99.8792		3	2.6807	99.7427	0.0240121	0.000163355	99.7424	99.743		3	2.67899	99.8888	0.000105389	99.8886	99.889		3	2.59947	99.7499	0.000163903	99.7496	99.7502
	2	1.8358	99.9516	0	7.1183e-05	99.9515	99.9517		3	2.69756	99.8753	0.00366717	0.000114823	99.8751	99.8755		3	2.75741	99.7324	0.0102909	0.000167479	99.7321	99.7328		3	2.75517	99.8888	0.000107189	99.8886	99.889		3	2.67409	99.7306	0.000165838	99.7303	99.731
	2	1.88567	99.9493	0.00230436	7.58787e-05	99.9492	99.9495		3	2.77377	99.868	0.00733434	0.000121025	99.8677	99.8682		3	2.83412	99.7187	0.0137212	0.000176404	99.7184	99.7191		3	2.83136	99.885	0.0001107	99.8848	99.8852		3	2.74871	99.7242	0.000175186	99.7239	99.7246
	2	1.93555	99.9424	0.00691308	7.88537e-05	99.9422	99.9425		3	2.84999	99.8533	0.0146687	0.00012401	99.8531	99.8536		3	2.91083	99.6878	0.0308727	0.000193004	99.6875	99.6882		3	2.90754	99.8773	0.000112414	99.8771	99.8775		3	2.82332	99.6921	0.000188331	99.6918	99.6925
	2	1.98542	99.9378	0.00460872	8.02997e-05	99.9376	99.9379		3	2.9262	99.846	0.00733434	0.000129771	99.8457	99.8462		3	2.98754	99.6261	0.0617453	0.000205803	99.6257	99.6265		3	2.98372	99.8735	0.000114102	99.8732	99.8737		3	2.89794	99.644	0.000199012	99.6437	99.6444
	3	2.0353	99.9355	0.00230436	8.02997e-05	99.9353	99.9356		4	3.00241	99.8313	0.0146687	0.000132557	99.8311	99.8316		4	3.06425	99.5746	0.0514544	0.000213107	99.5742	99.5751		4	3.0599	99.8696	0.000123747	99.8694	99.8699		3	2.97256	99.6024	0.000207615	99.602	99.6028
	3	2.08518	99.9355	0	8.17201e-05	99.9353	99.9356		4	3.07863	99.824	0.00733434	0.000136629	99.8237	99.8242		4	3.14095	99.5438	0.0308727	0.00022323	99.5433	99.5442		4	3.13609	99.8466	0.000126798	99.8464	99.8469		4	3.04718	99.5671	0.000217336	99.5667	99.5675
	3	2.13505	99.9332	0.00230436	8.17201e-05	99.933	99.9333		4	3.15484	99.813	0.0110015	0.000136629	99.8127	99.8132		4	3.21766	99.4992	0.0445939	0.000231442	99.4987	99.4996		4	3.21227	99.839	0.000131241	99.8387	99.8392		4	3.1218	99.5254	0.000225228	99.525	99.5258
	3	2.18493	99.9332	0	8.44891e-05	99.933	99.9333		4	3.23105	99.813	0	0.000139277	99.8127	99.8132		4	3.29437	99.4614	0.0377333	0.000239368	99.461	99.4619		4	3.28845	99.8275	0.00013412	99.8272	99.8277		4	3.19642	99.4901	0.000232847	99.4897	99.4906
	3	2.2348	99.9286	0.00460872	8.584e-05	99.9284	99.9287		4	3.30726	99.8056	0.00733434	0.000141876	99.8054	99.8059		4	3.37108	99.4237	0.0377333	0.000251113	99.4232	99.4242		4	3.36464	99.8198	0.000138327	99.8195	99.8201		4	3.27104	99.4548	0.000246084	99.4544	99.4553
	3	2.28468	99.9263	0.00230436	8.717e-05	99.9261	99.9264		4	3.38348	99.7983	0.00733434	0.000145686	99.798	99.7986		4	3.44779	99.3654	0.058315	0.000264247	99.3649	99.3659		4	3.44082	99.8083	0.0001397	99.808	99.8086		4	3.34565	99.3907	0.000256787	99.3902	99.3912
	3	2.33456	99.924	0.00230436	8.84799e-05	99.9238	99.9241		4	3.45969	99.7873	0.0110015	0.000150615	99.787	99.7876		4	3.52449	99.2968	0.0686059	0.000274905	99.2963	99.2973		4	3.517	99.8045	0.000143742	99.8042	99.8047		4	3.42027	99.3362	0.000267641	99.3357	99.3367
	3	2.38443	99.9217	0.00230436	8.84799e-05	99.9215	99.9218		4	3.5359	99.7726	0.0146687	0.000150615	99.7723	99.7729		4	3.6012	99.2385	0.058315	0.000283372	99.2379	99.239		4	3.59318	99.793	0.000145064	99.7927	99.7932		4	3.49489	99.2785	0.000275207	99.2779	99.279
	3	2.43431	99.9217	0	9.22977e-05	99.9215	99.9218		4	3.61211	99.7726	0	0.000151822	99.7723	99.7729		4	3.67791	99.1905	0.0480241	0.000295033	99.1899	99.191		4	3.66937	99.7891	0.000146374	99.7888	99.7894		4	3.56951	99.2368	0.000289183	99.2362	99.2374
	3	2.48418	99.9147	0.00691308	9.59632e-05	99.9146	99.9149		4	3.68833	99.769	0.00366717	0.000154207	99.7687	99.7693		4	3.75462	99.1218	0.0686059	0.000308425	99.1212	99.1224		4	3.74555	99.7853	0.000150235	99.785	99.7856		4	3.64413	99.1566	0.000301451	99.156	99.1572
	3	2.53406	99.9078	0.00691308	9.71543e-05	99.9076	99.908		4	3.76454	99.7616	0.00733434	0.000156556	99.7613	99.7619		4	3.83133	99.0395	0.0823271	0.000325392	99.0389	99.0402		4	3.82173	99.7738	0.000152755	99.7735	99.7741		4	3.71875	99.0829	0.000318197	99.0822	99.0835
	3	2.58394	99.9055	0.00230436	9.94934e-05	99.9053	99.9057		4	3.84075	99.7543	0.00733434	0.000163397	99.754	99.7546		4	3.90804	98.9297	0.109769	0.00033654	98.9291	98.9304		4	3.89792	99.7661	0.000152755	99.7658	99.7664		4	3.79337	98.977	0.000330297	98.9764	98.9777
	3	2.63381	99.9009	0.00460872	0.000100642	99.9007	99.9011		4	3.91696	99.7323	0.022003	0.000168885	99.732	99.7326		4	3.98474	98.8543	0.0754665	0.000351622	98.8536	98.855		4	3.9741	99.7661	0.000156457	99.7658	99.7664		4	3.86799	98.8969	0.000343776	98.8962	98.8975
	3	2.68369	99.8986	0.00230436	0.000104013	99.8984	99.8988		4	3.99318	99.714	0.0183358	0.000173148	99.7136	99.7143		5	4.06145	98.7479	0.106339	0.000368324	98.7472	98.7487		5	4.05028	99.7546	0.000157671	99.7543	99.7549		4	3.9426	98.8039	0.000362367	98.8032	98.8046
	3	2.73356	99.8917	0.00691308	0.000105113	99.8915	99.8919		5	4.06939	99.6993	0.0146687	0.000176278	99.6989	99.6996		5	4.13816	98.6245	0.123491	0.00038296	98.6237	98.6252		5	4.12646	99.7508	0.00016126	99.7505	99.7511		5	4.01722	98.6692	0.000374222	98.6685	98.6699
	3	2.78344	99.8894	0.00230436	0.000107278	99.8892	99.8896		5	4.1456	99.6883	0.0110015	0.000178333	99.6879	99.6886		5	4.21487	98.5113	0.1132	0.00039911	98.5105	98.512		5	4.20265	99.7393	0.000165922	99.7389	99.7396		5	4.09184	98.5794	0.000391292	98.5786	98.5802
	3	2.83332	99.8848	0.00460872	0.0001094	99.8846	99.885		5	4.22181	99.681	0.00733434	0.000178333	99.6806	99.6813		5	4.29158	98.3809	0.130351	0.000415387	98.3801	98.3817		5	4.27883	99.7239	0.000169334	99.7236	99.7243		5	4.16646	98.4447	0.000404934	98.4439	98.4455
	3	2.88319	99.8802	0.00460872	0.000110445	99.88	99.8804		5	4.29803	99.681	0	0.000187299	99.6806	99.6813		5	4.36828	98.2437	0.137212	0.00043024	98.2428	98.2445		5	4.35501	99.7124	0.000172677	99.7121	99.7128		5	4.24108	98.3325	0.000419946	98.3317	98.3333
	3	2.93307	99.8779	0.00230436	0.000113524	99.8776	99.8781		5	4.37424	99.648	0.0330045	0.000195849	99.6476	99.6483		5	4.44499	98.1133	0.130351	0.000443076	98.1125	98.1142		5	4.4312	99.7009	0.000178109	99.7006	99.7013		5	4.3157	98.2042	0.000433691	98.2034	98.2051
	3	2.98294	99.871	0.00691308	0.000116521	99.8707	99.8712		5	4.45045	99.6149	0.0330045	0.000206692	99.6145	99.6154		5	4.5217	97.9967	0.11663	0.000459824	97.9958	97.9976		5	4.50738	99.6818	0.000179175	99.6814	99.6821		5	4.39032	98.0823	0.000448697	98.0815	98.0832
	4	3.03282	99.864	0.00691308	0.000119443	99.8638	99.8643		5	4.52667	99.5709	0.044006	0.000211043	99.5705	99.5714		5	4.59841	97.8389	0.157794	0.000474899	97.838	97.8398		5	4.58356	99.6779	0.000181288	99.6776	99.6783		5	4.46493	97.9445	0.000464498	97.9435	97.9454
	4	3.0827	99.8571	0.00691308	0.000119443	99.8569	99.8574		5	4.60288	99.5526	0.0183358	0.000218653	99.5522	99.553		5	4.67512	97.6914	0.147503	0.000493116	97.6904	97.6924		5	4.65974	99.6703	0.000186466	99.6699	99.6706		5	4.53955	97.7937	0.000483221	97.7928	97.7947
	4	3.13257	99.8571	0	0.000120401	99.8569	99.8574		5	4.67909	99.5196	0.0330045	0.000226002	99.5192	99.52		5	4.75183	97.5062	0.185236	0.0005141	97.5052	97.5072		5	4.73593	99.6511	0.000198334	99.6507	99.6515		5	4.61417	97.6077	0.000503295	97.6068	97.6087
	4	3.18245	99.8548	0.00230436	0.000121351	99.8546	99.8551		5	4.7553	99.4866	0.0330045	0.000231553	99.4861	99.4871		5	4.82853	97.2832	0.222969	0.000531743	97.2822	97.2842		5	4.81211	99.6051	0.000206782	99.6047	99.6055		5	4.68879	97.3993	0.000521065	97.3983	97.4003
	4	3.23232	99.8525	0.00230436	0.000121351	99.8523	99.8528		5	4.83152	99.4609	0.0256702	0.000236205	99.4605	99.4614		5	4.90524	97.0877	0.195527	0.000548456	97.0866	97.0888		5	4.88829	99.5706	0.000212224	99.5702	99.571		5	4.76341	97.2069	0.000541529	97.2058	97.208
	4	3.2822	99.8525	0	0.000125995	99.8523	99.8528		5	4.90773	99.4389	0.022003	0.000244499	99.4384	99.4394		5	4.98195	96.8956	0.192097	0.000569972	96.8945	96.8967		5	4.96447	99.5476	0.00022013	99.5471	99.548		5	4.83803	96.976	0.00055928	96.9749	96.9771
	4	3.33208	99.841	0.0115218	0.000130473	99.8407	99.8413		5	4.98394	99.3986	0.0403388	0.000253944	99.3981	99.3991		6	5.05866	96.6383	0.257272	0.000590592	96.6372	96.6395		6	5.04066	99.5131	0.000227757	99.5126	99.5135		5	4.91265	96.7676	0.000578992	96.7664	96.7687
	4	3.38195	99.8295	0.0115218	0.000133087	99.8292	99.8297		6	5.06015	99.3509	0.0476732	0.000263728	99.3504	99.3514		6	5.13537	96.381	0.257272	0.000610408	96.3798	96.3822		6	5.11684	99.4785	0.000234324	99.4781	99.479		5	4.98726	96.5271	0.000599941	96.5259	96.5282
	4	3.43183	99.8226	0.00691308	0.000137332	99.8223	99.8228		6	5.13637	99.2996	0.0513403	0.000274471	99.299	99.3001		6	5.21207	96.1238	0.257272	0.000630744	96.1225	96.125		6	5.19302	99.4479	0.000238334	99.4474	99.4483		6	5.06188	96.2609	0.000622678	96.2597	96.2621
	4	3.48171	99.811	0.0115218	0.000138993	99.8108	99.8113		6	5.21258	99.2409	0.0586747	0.000287945	99.2403	99.2415		6	5.28878	95.8493	0.274424	0.000652727	95.8481	95.8506		6	5.26921	99.4287	0.000245384	99.4282	99.4292		6	5.1365	95.9595	0.00064379	95.9582	95.9607
	4	3.53158	99.8064	0.00460872	0.000141449	99.8062	99.8067		6	5.28879	99.1639	0.0770105	0.00029536	99.1633	99.1645		6	5.36549	95.5406	0.308727	0.00067592	95.5393	95.5419		6	5.34539	99.3942	0.000256694	99.3937	99.3947		6	5.21112	95.6677	0.000666072	95.6663	95.669
	4	3.58146	99.7995	0.00691308	0.000141449	99.7992	99.7998		6	5.365	99.1199	0.044006	0.000304956	99.1193	99.1205		6	5.4422	95.201	0.339599	0.000698839	95.1996	95.2024		6	5.42157	99.3367	0.000270324	99.3362	99.3372		6	5.28574	95.347	0.000688322	95.3456	95.3483
	4	3.63133	99.7995	0	0.000145448	99.7992	99.7998		6	5.44122	99.0612	0.0586747	0.000315959	99.0606	99.0618		6	5.51891	94.8511	0.34989	0.000718739	94.8497	94.8525		6	5.49775	99.2638	0.000280603	99.2633	99.2644		6	5.36036	95.0135	0.000706885	95.0121	95.0149
	4	3.68121	99.788	0.0115218	0.000153131	99.7877	99.7883		6	5.51743	98.9915	0.0696762	0.000324924	98.9909	98.9922		6	5.59562	94.5355	0.315587	0.000741451	94.5341	94.537		6	5.57394	99.2063	0.000289859	99.2058	99.2069		6	5.43498	94.7249	0.000730531	94.7234	94.7263
	4	3.73109	99.765	0.0230436	0.000159009	99.7646	99.7653		6	5.59364	98.9329	0.0586747	0.000338966	98.9322	98.9335		6	5.67232	94.1616	0.373902	0.000765466	94.1601	94.1631		6	5.65012	99.1526	0.000297555	99.1521	99.1532		6	5.50959	94.3433	0.000753055	94.3418	94.3447
	4	3.78096	99.7465	0.0184349	0.00016606	99.7462	99.7468		6	5.66985	98.8375	0.0953464	0.000351407	98.8368	98.8382		6	5.74903	93.75	0.411636	0.000791543	93.7484	93.7516		6	5.7263	99.1066	0.000307507	99.106	99.1072		6	5.58421	93.9649	0.000778337	93.9633	93.9664
	4	3.83084	99.7235	0.0230436	0.000170149	99.7231	99.7238		6	5.74607	98.7495	0.088012	0.000360937	98.7488	98.7502		6	5.82574	93.2835	0.46652	0.000815802	93.2819	93.2851		6	5.80249	99.0453	0.000318316	99.0447	99.0459		6	5.65883	93.5223	0.000802406	93.5207	93.5239
	4	3.88071	99.7097	0.0138262	0.000175451	99.7093	99.71		6	5.82228	98.6798	0.0696762	0.000373085	98.6791	98.6806		6	5.90245	92.8307	0.452799	0.000841018	92.829	92.8323		6	5.87867	98.9763	0.000326467	98.9756	98.9769		6	5.73345	93.083	0.00082835	93.0814	93.0846
	4	3.93059	99.6912	0.0184349	0.000181859	99.6909	99.6916		6	5.89849	98.5881	0.0916792	0.000385752	98.5874	98.5889		6	5.97916	92.3401	0.490532	0.000865886	92.3385	92.3418		6	5.95485	98.9226	0.000334969	98.9219	98.9232		6	5.80807	92.5891	0.000851478	92.5875	92.5908
	4	3.98047	99.6682	0.0230436	0.000185596	99.6678	99.6685		6	5.97471	98.4891	0.0990135	0.000395755	98.4884	98.4899		7	6.05587	91.8359	0.504254	0.000886097	91.8342	91.8376		7	6.03103	98.8651	0.000350264	98.8644	98.8658		6	5.88269	92.1306	0.000871608	92.1289	92.1323
	5	4.03034	99.6543	0.0138262	0.000189862	99.654	99.6547		7	6.05092	98.4084	0.0806777	0.00040724	98.4077	98.4092		7	6.13257	91.4105	0.425357	0.000909526	91.4088	91.4123		7	6.10722	98.7577	0.000360255	98.757	98.7584		6	5.95731	91.7169	0.000894796	91.7152	91.7187
	5	4.08022	99.6382	0.0161305	0.00019285	99.6378	99.6386		7	6.12713	98.3131	0.0953464	0.000419653	98.3123	98.3139		7	6.20928	90.8994	0.511114	0.000932977	90.8976	90.9013		7	6.1834	98.6849	0.000370465	98.6841	98.6856		7	6.03192	91.2231	0.000917559	91.2213	91.2249
	5	4.13009	99.6267	0.0115218	0.00019869	99.6263	99.6271		7	6.20334	98.2068	0.106348	0.000430866	98.2059	98.2076		7	6.28599	90.3677	0.531696	0.000954269	90.3659	90.3696		7	6.25958	98.6082	0.000381363	98.6074	98.6089		7	6.10654	90.7196	0.000941146	90.7178	90.7214
	5	4.17997	99.6037	0.0230436	0.000207137	99.6032	99.6041		7	6.27956	98.1077	0.0990135	0.000440174	98.1069	98.1086		7	6.3627	89.8669	0.500823	0.000979806	89.865	89.8688		7	6.33577	98.5238	0.000393831	98.5231	98.5246		7	6.18116	90.1777	0.000966746	90.1758	90.1796
	5	4.22985	99.5691	0.0345654	0.00021365	99.5687	99.5695		7	6.35577	98.0234	0.0843449	0.000451226	98.0225	98.0243		7	6.43941	89.2426	0.624314	0.00100404	89.2406	89.2446		7	6.41195	98.4241	0.000401298	98.4234	98.4249		7	6.25578	89.5652	0.00098954	89.5632	89.5671
	5	4.27972	99.5414	0.0276523	0.000220485	99.541	99.5419		7	6.43198	97.9207	0.102681	0.000463128	97.9198	97.9216		7	6.51611	88.6251	0.617453	0.0010286	88.6231	88.6272		7	6.48813	98.3628	0.000416249	98.362	98.3636		7	6.3304	88.9976	0.0010143	88.9956	88.9996
	5	4.3296	99.5115	0.0299567	0.000225093	99.511	99.5119		7	6.50819	97.807	0.113682	0.000476543	97.8061	97.808		7	6.59282	87.9734	0.651756	0.00105048	87.9713	87.9754		7	6.56431	98.2363	0.000428065	98.2354	98.2371		7	6.40502	88.3562	0.00103515	88.3542	88.3582
	5	4.37947	99.4907	0.0207392	0.000230103	99.4903	99.4912		7	6.58441	97.675	0.132018	0.000491331	97.6741	97.676		7	6.66953	87.3696	0.603732	0.00107087	87.3675	87.3717		7	6.6405	98.1327	0.0004387	98.1319	98.1336		7	6.47964	87.795	0.00105608	87.793	87.7971
	5	4.42935	99.4677	0.0230436	0.000236453	99.4672	99.4682		7	6.66062	97.5247	0.150354	0.000509066	97.5237	97.5257		7	6.74624	86.7865	0.58315	0.0010943	86.7844	86.7886		7	6.71668	98.0369	0.000449881	98.036	98.0378		7	6.55425	87.2114	0.00107967	87.2093	87.2135
	5	4.47923	99.4377	0.0299567	0.000245433	99.4373	99.4382		7	6.73683	97.3376	0.187026	0.000525479	97.3366	97.3387		7	6.82295	86.0901	0.69635	0.00111464	86.088	86.0923		7	6.79286	97.9334	0.00046394	97.9325	97.9343		7	6.62887	86.5283	0.00110002	86.5262	86.5305
	5	4.5291	99.394	0.0437828	0.00025364	99.3935	99.3945		7	6.81304	97.1579	0.179691	0.000540698	97.1569	97.159		7	6.89966	85.4624	0.627744	0.0011351	85.4602	85.4646		7	6.86905	97.7992	0.000473703	97.7982	97.8001		7	6.70349	85.9159	0.0011222	85.9137	85.9181
	5	4.57898	99.3525	0.0414785	0.000260276	99.352	99.353		7	6.88926	96.9856	0.172357	0.000556373	96.9845	96.9867		7	6.97636	84.8072	0.655187	0.00115746	84.8049	84.8095		7	6.94523	97.7033	0.000486636	97.7024	97.7043		7	6.77811	85.2232	0.00114343	85.221	85.2254
	5	4.62885	99.3179	0.0345654	0.000273883	99.3174	99.3184		7	6.96547	96.8022	0.183358	0.000572158	96.8011	96.8034		8	7.05307	84.0628	0.744374	0.00117611	84.0605	84.0651		8	7.02141	97.5729	0.00050283	97.572	97.5739		7	6.85273	84.5337	0.0011619	84.5315	84.536
	5	4.67873	99.2442	0.0737395	0.000281239	99.2436	99.2447		8	7.04168	96.6115	0.190693	0.000586586	96.6104	96.6127		8	7.12978	83.4179	0.644896	0.0011945	83.4156	83.4203		8	7.09759	97.4042	0.000519161	97.4032	97.4053		7	6.92735	83.9116	0.00117993	83.9093	83.9139
	5	4.72861	99.2027	0.0414785	0.000289577	99.2021	99.2033		8	7.11789	96.4318	0.179691	0.000602306	96.4307	96.433		8	7.20649	82.7593	0.658617	0.00121243	82.757	82.7617		8	7.17378	97.2279	0.000532231	97.2268	97.2289		8	7.00197	83.2831	0.00119798	83.2807	83.2854
	5	4.77848	99.1543	0.0483916	0.000298812	99.1537	99.1549		8	7.19411	96.2302	0.201694	0.000618925	96.2289	96.2314		8	7.2832	82.0939	0.665477	0.00122886	82.0914	82.0963		8	7.24996	97.0822	0.000546596	97.0811	97.0832		8	7.07658	82.6321	0.00121422	82.6297	82.6345
	5	4.82836	99.099	0.0553046	0.000307025	99.0984	99.0996		8	7.27032	96.0101	0.22003	0.000635298	96.0089	96.0114		8	7.3599	81.4627	0.631175	0.00124297	81.4602	81.4651		8	7.32614	96.9173	0.000563733	96.9162	96.9184		8	7.1512	82.026	0.00122782	82.0236	82.0284
	5	4.87823	99.0483	0.0506959	0.000316089	99.0477	99.0489		8	7.34653	95.7864	0.223697	0.000652207	95.7851	95.7877		8	7.43661	80.9035	0.559138	0.0012565	80.9011	80.906		8	7.40232	96.7141	0.000579061	96.7129	96.7152		8	7.22582	81.5033	0.00124257	81.5009	81.5058
	5	4.92811	98.9907	0.057609	0.000324543	98.9901	98.9913		8	7.42275	95.5481	0.238366	0.000669846	95.5467	95.5494		8	7.51332	80.3513	0.552278	0.00127182	80.3488	80.3538		8	7.47851	96.5262	0.000594234	96.525	96.5274		8	7.30044	80.9197	0.00125656	80.9172	80.9222
	5	4.97799	98.9354	0.0553046	0.000336809	98.9347	98.936		8	7.49896	95.2914	0.256702	0.000691007	95.29	95.2927		8	7.59003	79.7064	0.644896	0.00128594	79.7038	79.7089		8	7.55469	96.3345	0.000612444	96.3333	96.3357		8	7.37506	80.3489	0.00127209	80.3464	80.3514
	6	5.02786	98.8524	0.082957	0.000345059	98.8518	98.8531		8	7.57517	94.9723	0.319044	0.000707006	94.9709	94.9737		8	7.66674	79.0923	0.614023	0.00130029	79.0898	79.0949		8	7.63087	96.0968	0.000629758	96.0955	96.098		8	7.44968	79.6947	0.00128573	79.6922	79.6972
	6	5.07774	98.7948	0.057609	0.000354059	98.7941	98.7955		8	7.65138	94.7229	0.249367	0.000723468	94.7215	94.7244		8	7.74345	78.4474	0.644896	0.00131242	78.4449	78.45		8	7.70706	95.8629	0.000646795	95.8616	95.8642		8	7.5243	79.1015	0.00129705	79.0989	79.104
	6	5.12761	98.7303	0.0645221	0.000361897	98.7296	98.731		8	7.7276	94.4589	0.264036	0.000741656	94.4575	94.4604		8	7.82015	77.8849	0.562569	0.00132349	77.8823	77.8875		8	7.78324	95.6252	0.000661207	95.6239	95.6265		8	7.59891	78.5948	0.00130979	78.5922	78.5974
	6	5.17749	98.6727	0.057609	0.000372277	98.672	98.6734		8	7.80381	94.1582	0.300708	0.000761404	94.1567	94.1597		8	7.89686	77.3566	0.528266	0.00133522	77.354	77.3592		8	7.85942	95.4181	0.000680866	95.4168	95.4195		8	7.67353	78.008	0.00132022	78.0054	78.0105
	6	5.22737	98.5943	0.0783482	0.000381774	98.5936	98.5951		8	7.88002	93.8208	0.337379	0.000780098	93.8193	93.8224		8	7.97357	76.7803	0.57629	0.0013458	76.7777	76.783		8	7.9356	95.1267	0.000696403	95.1254	95.1281		8	7.74815	77.5141	0.00133272	77.5115	77.5167
	6	5.27724	98.5206	0.0737395	0.000391882	98.5198	98.5214		8	7.95623	93.4908	0.330045	0.000801382	93.4892	93.4923		9	8.05028	76.2452	0.535126	0.00135752	76.2425	76.2479		9	8.01179	94.889	0.000716075	94.8876	94.8904		8	7.82277	76.9048	0.0013435	76.9022	76.9075
	6	5.32712	98.4399	0.0806526	0.000403104	98.4392	98.4407		9	8.03245	93.1021	0.38872	0.00082155	93.1004	93.1037		9	8.12699	75.6346	0.610593	0.00136648	75.6319	75.6373		9	8.08797	94.5784	0.000732776	94.577	94.5799		8	7.89739	76.3629	0.00135245	76.3602	76.3655
	6	5.377	98.3478	0.0921744	0.000416678	98.347	98.3486		9	8.10866	92.7207	0.381385	0.000842168	92.719	92.7223		9	8.2037	75.1544	0.480241	0.00137428	75.1517	75.1571		9	8.16415	94.3062	0.000752377	94.3047	94.3077		8	7.97201	75.9011	0.00136143	75.8984	75.9038
	6	5.42687	98.2326	0.115218	0.000431338	98.2317	98.2334		9	8.18487	92.3173	0.403388	0.000858529	92.3156	92.319		9	8.2804	74.7256	0.428787	0.00138293	74.7229	74.7283		9	8.24034	93.9765	0.000771122	93.9749	93.978		9	8.04663	75.4265	0.00137164	75.4238	75.4292
	6	5.47675	98.1035	0.129044	0.000442489	98.1026	98.1044		9	8.26108	91.9872	0.330045	0.000875855	91.9855	91.989		9	8.35711	74.2385	0.487102	0.00139095	74.2357	74.2412		9	8.31652	93.6506	0.000789919	93.649	93.6521		9	8.12124	74.8717	0.00137838	74.869	74.8744
	6	5.52662	98.0021	0.101392	0.000454316	98.0012	98.003		9	8.3373	91.6279	0.359382	0.00089625	91.6261	91.6296		9	8.43382	73.7754	0.46309	0.0013975	73.7726	73.7781		9	8.3927	93.3131	0.000810173	93.3116	93.3147		9	8.19586	74.4965	0.0013852	74.4938	74.4993
	6	5.5765	97.8915	0.110609	0.000467939	97.8906	97.8924		9	8.41351	91.1915	0.436393	0.000917449	91.1897	91.1933		9	8.51053	73.3878	0.387623	0.00140398	73.385	73.3905		9	8.46888	92.9374	0.000833489	92.9358	92.939		9	8.27048	74.1085	0.00139112	74.1058	74.1112
	6	5.62638	97.7602	0.131349	0.000480456	97.7592	97.7611		9	8.48972	90.7221	0.469397	0.00093557	90.7202	90.7239		9	8.58724	72.9967	0.391054	0.00140921	72.9939	72.9995		9	8.54507	92.4888	0.000853859	92.4871	92.4905		9	8.3451	73.7654	0.0013981	73.7627	73.7681
	6	5.67625	97.6357	0.124435	0.000494618	97.6348	97.6367		9	8.56593	90.3077	0.41439	0.000957753	90.3058	90.3096		9	8.66394	72.6743	0.322448	0.00141614	72.6715	72.677		9	8.62125	92.0824	0.0008721	92.0806	92.0841		9	8.41972	73.3517	0.00140473	73.349	73.3545
	6	5.72613	97.4906	0.145175	0.000507701	97.4896	97.4915		9	8.64215	89.7833	0.524405	0.000980622	89.7813	89.7852		9	8.74065	72.2386	0.435648	0.00142189	72.2358	72.2414		9	8.69743	91.7066	0.000890343	91.7049	91.7084		9	8.49434	72.9509	0.0014112	72.9481	72.9536
	6	5.776	97.3523	0.138262	0.000522088	97.3513	97.3533		9	8.71836	89.2222	0.561077	0.00100053	89.2202	89.2242		9	8.81736	71.8681	0.370472	0.00142826	71.8653	71.8709		9	8.77362	91.3194	0.000908055	91.3176	91.3211		9	8.56896	72.55	0.00141749	72.5472	72.5528
	6	5.82588	97.1956	0.156696	0.000535841	97.1945	97.1966		9	8.79457	88.7161	0.506069	0.0010209	88.7141	88.7181		9	8.89407	71.4496	0.418496	0.00143391	71.4468	71.4525		9	8.8498	90.9321	0.000929618	90.9303	90.9339		9	8.64357	72.1524	0.00142339	72.1496	72.1552
	6	5.87576	97.0412	0.154392	0.000550973	97.0401	97.0423		9	8.87079	88.1807	0.535407	0.00104046	88.1787	88.1828		9	8.97078	71.0689	0.380763	0.00143984	71.0661	71.0717		9	8.92598	90.4452	0.0009464	90.4433	90.447		9	8.71819	71.7708	0.00142921	71.768	71.7736
	6	5.92563	96.8661	0.175131	0.000567166	96.865	96.8672		9	8.947	87.649	0.531739	0.00106003	87.6469	87.6511		10	9.04749	70.6607	0.408205	0.00144452	70.6578	70.6635		10	9.00216	90.0541	0.0009712	90.0522	90.056		9	8.79281	71.386	0.00143533	71.3832	71.3888
	6	5.97551	96.6725	0.193566	0.000583396	96.6714	96.6736		10	9.02321	87.0989	0.550075	0.00108207	87.0968	87.101		10	9.12419	70.3314	0.329308	0.00144991	70.3285	70.3342		10	9.07835	89.4559	0.000992924	89.454	89.4579		9	8.86743	70.9723	0.00144102	70.9695	70.9751
	7	6.02538	96.472	0.200479	0.000598585	96.4709	96.4732		10	9.09942	86.4571	0.641754	0.00110103	86.455	86.4593		10	9.2009	69.9437	0.387623	0.00145509	69.9409	69.9466		10	9.15453	88.9115	0.00101374	88.9095	88.9135		9	8.94205	70.5779	0.00144655	70.575	70.5807
	7	6.07526	96.2785	0.193566	0.000614721	96.2773	96.2797		10	9.17564	85.8851	0.572078	0.00112122	85.8829	85.8873		10	9.27761	69.563	0.380763	0.00146015	69.5601	69.5658		10	9.23071	88.3708	0.00103485	88.3688	88.3729		10	9.01667	70.1866	0.00145155	70.1838	70.1895
	7	6.12514	96.0665	0.212001	0.00063238	96.0652	96.0677		10	9.25185	85.2543	0.630753	0.00113959	85.2521	85.2566		10	9.35432	69.1822	0.380763	0.00146527	69.1793	69.1851		10	9.3069	87.8034	0.00105616	87.8013	87.8055		10	9.09129	69.8243	0.00145743	69.8214	69.8271
	7	6.17501	95.8268	0.239653	0.00065044	95.8255	95.8281		10	9.32806	84.6602	0.594081	0.00115801	84.658	84.6625		10	9.43103	68.7877	0.394484	0.00147023	68.7849	68.7906		10	9.38308	87.2091	0.00107843	87.207	87.2112		10	9.16591	69.3881	0.00146349	69.3853	69.391
	7	6.22489	95.5733	0.25348	0.000668385	95.572	95.5746		10	9.40427	84.0442	0.616084	0.00117863	84.0418	84.0465		10	9.50773	68.3967	0.391054	0.00147539	68.3938	68.3996		10	9.45926	86.5649	0.00110224	86.5628	86.5671		10	9.24052	68.9264	0.00146885	68.9235	68.9293
	7	6.27476	95.3129	0.260393	0.000689834	95.3116	95.3143		10	9.48049	83.3291	0.715098	0.00119567	83.3267	83.3314		10	9.58444	67.9782	0.418496	0.00148083	67.9753	67.9811		10	9.53544	85.8479	0.001121	85.8457	85.8501		10	9.31514	68.5063	0.00147443	68.5034	68.5092
	7	6.32464	94.9903	0.32261	0.000710055	94.9889	94.9917		10	9.5567	82.7166	0.612417	0.00121371	82.7143	82.719		10	9.66115	67.5254	0.452799	0.00148548	67.5225	67.5283		10	9.61163	85.2613	0.0011416	85.2591	85.2635		10	9.38976	68.0573	0.0014803	68.0544	68.0602
	7	6.37452	94.6746	0.315697	0.000726911	94.6732	94.676		10	9.63291	82.0455	0.671092	0.00122774	82.0431	82.048		10	9.73786	67.1275	0.397914	0.00149051	67.1245	67.1304		10	9.68781	84.5941	0.00116312	84.5919	84.5964		10	9.46438	67.5699	0.00148585	67.567	67.5728
	7	6.42439	94.4027	0.271914	0.000744925	94.4012	94.4042		10	9.70912	81.5065	0.539074	0.00123982	81.504	81.5089		10	9.81457	66.685	0.442508	0.00149609	66.682	66.6879		10	9.76399	83.8695	0.00118145	83.8672	83.8718		10	9.539	67.0953	0.0014918	67.0924	67.0982
	7	6.47427	94.1031	0.299567	0.000763982	94.1016	94.1046		10	9.78534	81.0297	0.476732	0.00125464	81.0273	81.0322		10	9.89128	66.1773	0.507684	0.00150106	66.1743	66.1802		10	9.84018	83.2292	0.00119978	83.2268	83.2315		10	9.61362	66.5694	0.00149771	66.5665	66.5723
	7	6.52414	93.7759	0.327219	0.000783206	93.7744	93.7775		10	9.86155	80.4283	0.601416	0.00126986	80.4258	80.4308		10	9.96798	65.7108	0.46652	0.00150648	65.7078	65.7137		10	9.91636	82.5659	0.00121927	82.5635	82.5682		10	9.68824	66.0274	0.00150438	66.0245	66.0304
	7	6.57402	93.4349	0.341045	0.000800832	93.4333	93.4364		10	9.93776	79.7902	0.638087	0.00128308	79.7877	79.7928		11	10.0447	65.1825	0.528266	0.00151217	65.1795	65.1855		10	9.99254	81.8335	0.00123562	81.8311	81.8359		10	9.76285	65.3893	0.00150966	65.3863	65.3923
	7	6.6239	93.1123	0.32261	0.000823113	93.1107	93.1139		11	10.014	79.2182	0.572078	0.0012964	79.2156	79.2207		11	10.1214	64.6062	0.57629	0.0015173	64.6032	64.6092		11	10.0687	81.197	0.00125123	81.1946	81.1995		10	9.83747	64.8634	0.00151586	64.8604	64.8664
	7	6.67377	92.6906	0.421698	0.000844481	92.6889	92.6922		11	10.0902	78.6241	0.594081	0.00130885	78.6215	78.6266		11	10.1981	64.0642	0.541987	0.00152277	64.0612	64.0672		11	10.1449	80.5682	0.00126462	80.5658	80.5707		10	9.91209	64.2188	0.00152104	64.2158	64.2218
	7	6.72365	92.2712	0.419393	0.00086612	92.2695	92.2729		11	10.1664	78.052	0.572078	0.00132032	78.0494	78.0546		11	10.2748	63.4605	0.603732	0.00152771	63.4575	63.4635		11	10.2211	80.0123	0.00127851	80.0098	80.0148		10	9.98671	63.6544	0.00152635	63.6514	63.6574
	7	6.77352	91.831	0.440133	0.000884535	91.8293	91.8328		11	10.2426	77.5093	0.542741	0.00133176	77.5066	77.5119		11	10.3515	62.8876	0.572859	0.00153221	62.8846	62.8906		11	10.2973	79.418	0.00129308	79.4154	79.4205		11	10.0613	63.0484	0.00153117	63.0454	63.0514
	7	6.8234	91.4439	0.387132	0.000902304	91.4421	91.4457		11	10.3188	76.9519	0.55741	0.00134346	76.9492	76.9545		11	10.4282	62.3422	0.545417	0.00153726	62.3392	62.3452		11	10.3735	78.7738	0.00130751	78.7713	78.7764		11	10.1359	62.4711	0.00153728	62.4681	62.4742
	7	6.87328	91.0591	0.384828	0.000922516	91.0573	91.0609		11	10.395	76.3651	0.586747	0.00135577	76.3624	76.3678		11	10.5049	61.6973	0.644896	0.00154225	61.6943	61.7003		11	10.4496	78.1143	0.00132041	78.1117	78.1169		11	10.2106	61.6951	0.00154291	61.6921	61.6981
	7	6.92315	90.6074	0.451655	0.000943649	90.6056	90.6093		11	10.4713	75.727	0.638087	0.00136674	75.7243	75.7297		11	10.5816	61.0215	0.675768	0.00154742	61.0185	61.0246		11	10.5258	77.5047	0.00133453	77.5021	77.5073		11	10.2852	60.9287	0.00154788	60.9256	60.9317
	7	6.97303	90.1189	0.488524	0.000964071	90.117	90.1208		11	10.5475	75.1403	0.586747	0.00137664	75.1376	75.143		11	10.6584	60.2703	0.751235	0.00155165	60.2673	60.2733		11	10.602	76.8145	0.00134748	76.8119	76.8172		11	10.3598	60.2007	0.00155254	60.1977	60.2038
	8	7.0229	89.6304	0.488524	0.000983552	89.6285	89.6323		11	10.6237	74.5939	0.546408	0.00138861	74.5911	74.5966		11	10.7351	59.6117	0.658617	0.00155578	59.6086	59.6147		11	10.6782	76.1589	0.00136093	76.1562	76.1616		11	10.4344	59.4664	0.00155646	59.4633	59.4694
	8	7.07278	89.1488	0.481611	0.00100313	89.1468	89.1507		11	10.6999	73.9118	0.682093	0.00139861	73.909	73.9145		11	10.8118	58.9188	0.69292	0.00155927	58.9157	58.9218		11	10.7544	75.4534	0.0013745	75.4507	75.4561		11	10.509	58.7994	0.00156012	58.7963	58.8024
	8	7.12266	88.6487	0.500046	0.00102295	88.6467	88.6507		11	10.7761	73.3214	0.590414	0.00140717	73.3186	73.3241		11	10.8885	58.2876	0.631175	0.00156247	58.2845	58.2907		11	10.8306	74.7134	0.00138635	74.7107	74.7161		11	10.5837	58.126	0.00156377	58.1229	58.129
	8	7.17253	88.1256	0.52309	0.00104247	88.1236	88.1277		11	10.8523	72.8006	0.520738	0.00141618	72.7978	72.8034		11	10.9652	57.6599	0.627744	0.001566	57.6568	57.6629		11	10.9067	74.0424	0.00139803	74.0397	74.0451		11	10.6583	57.3916	0.00156721	57.3885	57.3947
	8	7.22241	87.5933	0.532307	0.00106079	87.5912	87.5954		11	10.9285	72.2359	0.564744	0.00142546	72.2331	72.2387		12	11.0419	56.9018	0.758095	0.00156867	56.8987	56.9048		11	10.9829	73.3561	0.00141064	73.3533	73.3588		11	10.7329	56.622	0.00157004	56.6189	56.6251
	8	7.27229	87.0771	0.516177	0.00107708	87.075	87.0793		12	11.0047	71.6345	0.601416	0.00143385	71.6316	71.6373		12	11.1186	56.2672	0.634605	0.00157145	56.2641	56.2702		12	11.0591	72.5854	0.00142083	72.5826	72.5882		11	10.8075	55.9133	0.00157264	55.9102	55.9164
	8	7.32216	86.6048	0.472394	0.00109344	86.6026	86.6069		12	11.081	71.0734	0.561077	0.00144212	71.0706	71.0762		12	11.1953	55.5262	0.740944	0.00157366	55.5231	55.5293		12	11.1353	71.9374	0.00143168	71.9346	71.9402		11	10.8821	55.1757	0.00157493	55.1726	55.1788
	8	7.37204	86.1162	0.488524	0.00110847	86.1141	86.1184		12	11.1572	70.5013	0.572078	0.00145132	70.4985	70.5041		12	11.272	54.8573	0.668908	0.00157579	54.8542	54.8604		12	11.2115	71.2204	0.00144022	71.2176	71.2233		11	10.9568	54.4253	0.00157688	54.4223	54.4284
	8	7.42191	85.6554	0.460872	0.0011249	85.6532	85.6576		12	11.2334	69.8412	0.66009	0.00145988	69.8384	69.8441		12	11.3487	54.1095	0.747805	0.00157749	54.1064	54.1126		12	11.2876	70.6338	0.00144923	70.631	70.6366		12	11.0314	53.6653	0.00157857	53.6622	53.6684
	8	7.47179	85.1369	0.518481	0.00114107	85.1346	85.1391		12	11.3096	69.2031	0.638087	0.00146769	69.2002	69.206		12	11.4254	53.396	0.713502	0.00157895	53.3929	53.3991		12	11.3638	69.9935	0.00145774	69.9906	69.9963		12	11.106	52.8476	0.00157976	52.8445	52.8507
	8	7.52167	84.6115	0.525394	0.0011561	84.6092	84.6138		12	11.3858	68.598	0.605083	0.00147619	68.5951	68.6009		12	11.5021	52.6276	0.768386	0.00157994	52.6245	52.6307		12	11.44	69.3647	0.00146706	69.3618	69.3675		12	11.1806	52.0908	0.00158047	52.0877	52.0939
	8	7.57154	84.1091	0.50235	0.00116926	84.1068	84.1114		12	11.462	67.9123	0.68576	0.00148395	67.9094	67.9152		12	11.5789	51.945	0.682629	0.00158058	51.9419	51.9481		12	11.5162	68.6477	0.00147736	68.6448	68.6506		12	11.2552	51.4559	0.00158098	51.4528	51.459
	8	7.62142	83.6575	0.451655	0.00118256	83.6552	83.6598		12	11.5382	67.2595	0.652756	0.00149228	67.2566	67.2625		12	11.6556	51.3275	0.617453	0.00158099	51.3244	51.3306		12	11.5924	67.8157	0.00148678	67.8127	67.8186		12	11.3298	50.7087	0.00158114	50.7056	50.7118
	8	7.67129	83.1897	0.467785	0.00119653	83.1873	83.192		12	11.6144	66.5261	0.733434	0.00150051	66.5232	66.529		12	11.7323	50.6861	0.641465	0.00158114	50.683	50.6892		12	11.6686	67.0143	0.00149517	67.0114	67.0172		12	11.4045	49.9904	0.00158097	49.9873	49.9935
	8	7.72117	82.685	0.504655	0.00121117	82.6827	82.6874		12	11.6907	65.7633	0.762771	0.0015079	65.7604	65.7663		12	11.809	50.0926	0.593441	0.00158101	50.0895	50.0957		12	11.7447	66.2628	0.00150301	66.2599	66.2657		12	11.4791	49.2753	0.0015804	49.2722	49.2784
	8	7.77105	82.1412	0.543829	0.00122391	82.1388	82.1436		12	11.7669	65.0409	0.722432	0.00151475	65.0379	65.0439		12	11.8857	49.3723	0.720362	0.00158061	49.3692	49.3754		12	11.8209	65.5228	0.00151072	65.5198	65.5258		12	11.5537	48.4672	0.00157956	48.4641	48.4703
	8	7.82092	81.655	0.48622	0.00123621	81.6526	81.6574		12	11.8431	64.3368	0.704096	0.00152166	64.3338	64.3398		12	11.9624	48.7033	0.668908	0.00158003	48.7003	48.7064		12	11.8971	64.756	0.00151842	64.753	64.7589		12	11.6283	47.7681	0.00157844	47.765	47.7712
	8	7.8708	81.1734	0.481611	0.00124934	81.1709	81.1758		12	11.9193	63.585	0.751769	0.00152952	63.582	63.588		13	12.0391	48.1236	0.57972	0.00157914	48.1205	48.1267		12	11.9733	63.9431	0.00152647	63.9401	63.9461		12	11.7029	47.0818	0.00157708	47.0787	47.0849
	8	7.92067	80.6457	0.527698	0.00126133	80.6432	80.6482		12	11.9955	62.6719	0.913125	0.00153637	62.6689	62.6749		13	12.1158	47.489	0.634605	0.00157816	47.4859	47.4921		13	12.0495	63.0344	0.0015337	63.0314	63.0374		12	11.7776	46.4212	0.00157525	46.4182	46.4243
	8	7.97055	80.1502	0.495437	0.00127243	80.1478	80.1527		13	12.0717	61.8138	0.858117	0.00154329	61.8108	61.8168		13	12.1925	46.9333	0.555708	0.00157676	46.9302	46.9364		13	12.1257	62.1564	0.00154033	62.1533	62.1594		12	11.8522	45.6869	0.0015733	45.6838	45.69
	9	8.02043	79.6802	0.470089	0.00128353	79.6776	79.6827		13	12.1479	60.875	0.938795	0.00154868	60.872	60.878		13	12.2692	46.2816	0.651756	0.0015749	46.2785	46.2846		13	12.2018	61.286	0.00154643	61.283	61.289		12	11.9268	45.0263	0.00157089	45.0232	45.0294
	9	8.0703	79.1985	0.481611	0.00129476	79.196	79.2011		13	12.2241	60.0792	0.795775	0.00155402	60.0762	60.0823		13	12.3459	45.5612	0.720362	0.00157308	45.5581	45.5643		13	12.278	60.4195	0.00155232	60.4164	60.4225		13	12.0014	44.3176	0.00156839	44.3145	44.3207
	9	8.12018	78.6985	0.500046	0.00130585	78.6959	78.7011		13	12.3004	59.2211	0.858117	0.00155904	59.218	59.2241		13	12.4226	44.9575	0.603732	0.00157136	44.9544	44.9605		13	12.3542	59.5031	0.00155714	59.5	59.5061		13	12.076	43.6634	0.00156595	43.6603	43.6665
	9	8.17005	78.1915	0.506959	0.00131824	78.189	78.1941		13	12.3766	58.33	0.891122	0.00156423	58.3269	58.333		13	12.4994	44.4464	0.511114	0.00156913	44.4433	44.4494		13	12.4304	58.6787	0.00156214	58.6757	58.6818		13	12.1506	43.0862	0.00156291	43.0831	43.0893
	9	8.21993	77.6085	0.583003	0.00132905	77.6059	77.6111		13	12.4528	57.2922	1.03781	0.00156825	57.2891	57.2952		13	12.5761	43.8495	0.596872	0.00156701	43.8464	43.8526		13	12.5066	57.7278	0.00156616	57.7248	57.7309		13	12.2253	42.4288	0.00155987	42.4258	42.4319
	9	8.26981	77.0854	0.52309	0.0013397	77.0828	77.0881		13	12.529	56.3717	0.920459	0.00157165	56.3686	56.3748		13	12.6528	43.3315	0.517975	0.00156463	43.3284	43.3346		13	12.5828	56.8652	0.00156975	56.8621	56.8682		13	12.2999	41.8259	0.00155621	41.8229	41.829
	9	8.31968	76.5554	0.530003	0.0013502	76.5528	76.5581		13	12.6052	55.4696	0.902123	0.00157491	55.4665	55.4727		13	12.7295	42.7929	0.538557	0.00156174	42.7899	42.796		13	12.6589	55.991	0.00157275	55.9879	55.994		13	12.3745	41.1557	0.00155262	41.1527	41.1588
	9	8.36956	76.0185	0.536916	0.0013607	76.0159	76.0212		13	12.6814	54.4354	1.03414	0.00157732	54.4323	54.4385		13	12.8062	42.1926	0.600302	0.00155903	42.1896	42.1957		13	12.7351	55.1436	0.00157564	55.1405	55.1467		13	12.4491	40.5464	0.00154874	40.5434	40.5495
	9	8.41943	75.4655	0.553046	0.00137266	75.4628	75.4682		13	12.7576	53.471	0.964465	0.00157908	53.4679	53.4741		13	12.8829	41.6678	0.524835	0.00155606	41.6648	41.6709		13	12.8113	54.1659	0.00157797	54.1628	54.169		13	12.5237	39.9307	0.00154464	39.9277	39.9338
	9	8.46931	74.8157	0.649829	0.00138609	74.8129	74.8184		13	12.8338	52.5505	0.920459	0.0015804	52.5474	52.5536		13	12.9596	41.1293	0.538557	0.00155291	41.1262	41.1323		13	12.8875	53.1651	0.00157956	53.162	53.1682		13	12.5984	39.3182	0.00154008	39.3152	39.3213
	9	8.51919	74.0575	0.758134	0.00139782	74.0548	74.0603		13	12.9101	51.531	1.01947	0.00158102	51.5279	51.5341		14	13.0363	40.5941	0.535126	0.00154942	40.5911	40.5972		13	12.9637	52.2373	0.0015806	52.2342	52.2404		13	12.673	38.6801	0.00153605	38.6771	38.6831
	9	8.56906	73.3685	0.689004	0.00140909	73.3658	73.3713		13	12.9863	50.6069	0.924126	0.00158109	50.6038	50.61		14	13.113	40.035	0.559138	0.00154614	40.032	40.038		14	13.0399	51.3094	0.00158108	51.3063	51.3125		13	12.7476	38.1446	0.00153114	38.1416	38.1476
	9	8.61894	72.6818	0.686699	0.00142171	72.679	72.6846		14	13.0625	49.6241	0.982801	0.00158061	49.621	49.6272		14	13.1897	39.5376	0.497393	0.00154274	39.5346	39.5406		14	13.116	50.4237	0.00158108	50.4206	50.4268		13	12.8222	37.5257	0.00152638	37.5227	37.5286
	9	8.66881	71.8799	0.801917	0.00143405	71.8771	71.8827		14	13.1387	48.711	0.913125	0.0015796	48.7079	48.7141		14	13.2664	39.0471	0.490532	0.0015383	39.044	39.0501		14	13.1922	49.5571	0.00158045	49.5541	49.5602		13	12.8968	36.9548	0.0015221	36.9519	36.9578
	9	8.71869	71.0595	0.820352	0.00144812	71.0567	71.0624		14	13.2149	47.7979	0.913125	0.00157768	47.7948	47.801		14	13.3431	38.4399	0.607162	0.00153366	38.4369	38.4429		14	13.2684	48.5296	0.00157941	48.5265	48.5327		13	12.9715	36.4642	0.0015172	36.4612	36.4672
	9	8.76857	70.0733	0.986266	0.00146095	70.0704	70.0761		14	13.2911	46.694	1.10382	0.00157548	46.691	46.6971		14	13.4199	37.8396	0.600302	0.00152909	37.8366	37.8426		14	13.3446	47.6592	0.00157778	47.6561	47.6623		14	13.0461	35.9255	0.00151201	35.9225	35.9284
	9	8.81844	69.1216	0.951701	0.00147176	69.1187	69.1245		14	13.3673	45.7736	0.920459	0.00157273	45.7705	45.7767		14	13.4966	37.277	0.562569	0.00152418	37.274	37.28		14	13.4208	46.7428	0.00157593	46.7398	46.7459		14	13.1207	35.3771	0.00150598	35.3742	35.3801
	9	8.86832	68.2736	0.848004	0.00148241	68.2707	68.2765		14	13.4435	44.8495	0.924126	0.00156938	44.8464	44.8525		14	13.5733	36.7007	0.57629	0.00151891	36.6978	36.7037		14	13.497	45.9453	0.0015731	45.9422	45.9484		14	13.1953	34.7678	0.00150086	34.7649	34.7708
	9	8.91819	67.391	0.88257	0.00149369	67.3881	67.3939		14	13.5198	43.9143	0.935128	0.00156514	43.9113	43.9174		14	13.65	36.1107	0.590011	0.00151473	36.1078	36.1137		14	13.5731	44.9638	0.00156978	44.9607	44.9668		14	13.2699	34.2708	0.00149462	34.2679	34.2737
	9	8.96807	66.3978	0.993179	0.00150321	66.3949	66.4008		14	13.596	42.9059	1.00847	0.00156062	42.9028	42.9089		14	13.7267	35.6614	0.449369	0.0015101	35.6584	35.6643		14	13.6493	44.0167	0.00156626	44.0136	44.0198		14	13.3445	33.6871	0.00148747	33.6842	33.6901
	10	9.01795	65.5037	0.894092	0.0015138	65.5008	65.5067		14	13.6722	41.9707	0.935128	0.00155514	41.9677	41.9738		14	13.8034	35.1811	0.480241	0.00150422	35.1782	35.1841		14	13.7255	43.1579	0.00156242	43.1548	43.1609		14	13.4192	33.0458	0.0014808	33.0429	33.0487
	10	9.06782	64.4368	1.06692	0.001523	64.4338	64.4398		14	13.7484	40.9696	1.00114	0.00154965	40.9666	40.9726		14	13.8801	34.5945	0.586581	0.00149838	34.5916	34.5975		14	13.8017	42.3297	0.00155788	42.3266	42.3327		14	13.4938	32.4718	0.00147411	32.4689	32.4747
	10	9.1177	63.4344	1.0024	0.00153234	63.4314	63.4374		14	13.8246	40.0711	0.898456	0.00154388	40.0681	40.0742		14	13.9568	34.0354	0.559138	0.00149245	34.0325	34.0383		14	13.8779	41.4555	0.00155267	41.4524	41.4585		14	13.5684	31.917	0.00146731	31.9141	31.9199
	10	9.16758	62.326	1.1084	0.00154087	62.323	62.329		14	13.9008	39.2094	0.861784	0.0015381	39.2063	39.2124		15	14.0335	33.49	0.545417	0.0014852	33.4871	33.4929		14	13.954	40.5544	0.00154699	40.5514	40.5575		14	13.643	31.3719	0.00145972	31.369	31.3747
	10	9.21745	61.213	1.11301	0.00154786	61.21	61.216		14	13.977	38.4136	0.795775	0.0015306	38.4106	38.4166		15	14.1102	32.8485	0.641465	0.00147731	32.8456	32.8514		15	14.0302	39.6649	0.00154148	39.6619	39.6679		14	13.7176	30.785	0.00145199	30.7822	30.7879
	10	9.26733	60.2037	1.00931	0.00155479	60.2007	60.2068		15	14.0532	37.4601	0.953464	0.00152231	37.4571	37.4631		15	14.1869	32.1796	0.668908	0.00147104	32.1767	32.1825		15	14.1064	38.8712	0.00153601	38.8682	38.8742		14	13.7923	30.2078	0.00144394	30.205	30.2106
	10	9.3172	59.0907	1.11301	0.001561	59.0876	59.0938		15	14.1295	36.4883	0.971799	0.00151464	36.4854	36.4913		15	14.2636	31.6685	0.511114	0.00146382	31.6656	31.6714		15	14.1826	38.1389	0.00153029	38.1359	38.1419		14	13.8669	29.6274	0.0014365	29.6246	29.6302
	10	9.36708	57.9547	1.13605	0.00156631	57.9516	57.9577		15	14.2057	35.6522	0.836114	0.00150625	35.6493	35.6552		15	14.3404	31.0991	0.569429	0.00145606	31.0962	31.1019		15	14.2588	37.4219	0.00152405	37.4189	37.4249		14	13.9415	29.1079	0.00142704	29.1051	29.1107
	10	9.41696	56.8324	1.12222	0.00157076	56.8293	56.8355		15	14.2819	34.7941	0.858117	0.00149577	34.7912	34.797		15	14.4171	30.5091	0.590011	0.00144807	30.5062	30.5119		15	14.335	36.6857	0.00151686	36.6827	36.6887		15	14.0161	28.4697	0.00141884	28.4669	28.4725
	10	9.46683	55.7194	1.11301	0.0015743	55.7163	55.7225		15	14.3581	33.793	1.00114	0.00148666	33.79	33.7959		15	14.4938	29.9225	0.586581	0.00143875	29.9197	29.9253		15	14.4111	35.8882	0.00150925	35.8852	35.8912		15	14.0907	27.9342	0.00140723	27.9314	27.937
	10	9.51671	54.6456	1.07383	0.00157727	54.6425	54.6487		15	14.4343	32.9752	0.817778	0.00147477	32.9723	32.9781		15	14.5705	29.2639	0.658617	0.00142903	29.2611	29.2667		15	14.4873	35.0945	0.00149985	35.0916	35.0975		15	14.1654	27.2031	0.00139536	27.2003	27.2058
	10	9.56658	53.4934	1.15218	0.0015793	53.4903	53.4965		15	14.5105	31.9704	1.0048	0.00146251	31.9675	31.9732		15	14.6472	28.6018	0.662047	0.00141887	28.599	28.6046		15	14.5635	34.1743	0.00149008	34.1714	34.1772		15	14.24	26.4847	0.00138279	26.482	26.4874
	10	9.61646	52.4081	1.08535	0.00158059	52.405	52.4112		15	14.5867	30.9986	0.971799	0.00144951	30.9957	31.0014		15	14.7239	27.9363	0.665477	0.00140777	27.9336	27.9391		15	14.6397	33.2771	0.00148125	33.2742	33.28		15	14.3146	25.7536	0.00136878	25.7509	25.7563
	10	9.66634	51.3158	1.09227	0.00158113	51.3127	51.3189		15	14.6629	30.0268	0.971799	0.00143578	30.024	30.0296		15	14.8006	27.2366	0.69978	0.00139704	27.2338	27.2393		15	14.7159	32.5103	0.00147111	32.5074	32.5131		15	14.3892	24.9711	0.00135502	24.9685	24.9738
	10	9.71621	50.2074	1.1084	0.00158091	50.2043	50.2105		15	14.7392	29.0586	0.968132	0.00142368	29.0558	29.0614		15	14.8773	26.5848	0.651756	0.00138473	26.5821	26.5875		15	14.7921	31.6744	0.00145886	31.6715	31.6773		15	14.4638	24.2336	0.00133875	24.231	24.2362
	10	9.76609	49.1474	1.06001	0.00157987	49.1443	49.1505		15	14.8154	28.2482	0.810444	0.00140883	28.2454	28.251		15	14.954	25.8644	0.720362	0.00137006	25.8617	25.8671		15	14.8682	30.7197	0.00144512	30.7168	30.7225		15	14.5384	23.3966	0.00132208	23.394	23.3992
	10	9.81596	47.9952	1.15218	0.00157817	47.9921	47.9983		15	14.8916	27.3021	0.946129	0.0013938	27.2993	27.3048		16	15.0307	25.0412	0.823271	0.00135622	25.0385	25.0438		15	14.9444	29.7113	0.00143105	29.7085	29.7141		15	14.6131	22.5757	0.00130496	22.5731	22.5782
	10	9.86584	46.9375	1.0577	0.00157591	46.9344	46.9406		15	14.9678	26.3926	0.909458	0.00137381	26.3899	26.3953		16	15.1074	24.2968	0.744374	0.00133892	24.2942	24.2994		16	15.0206	28.7374	0.00141761	28.7346	28.7402		15	14.6877	21.7676	0.00128754	21.765	21.7701
	10	9.91572	45.9374	1.00009	0.0015728	45.9343	45.9405		16	15.044	25.2485	1.14416	0.00135515	25.2458	25.2511		16	15.1841	23.4049	0.891877	0.00131806	23.4023	23.4075		16	15.0968	27.8555	0.00140027	27.8528	27.8583		15	14.7623	20.9787	0.00127217	20.9762	20.9812
	10	9.96559	44.8728	1.06461	0.0015693	44.8697	44.8759		16	15.1202	24.24	1.00847	0.00133509	24.2374	24.2426		16	15.2609	22.3827	1.02223	0.0012972	22.3801	22.3852		16	15.173	26.7781	0.00138051	26.7754	26.7808		15	14.8369	20.3085	0.00125965	20.306	20.311
	11	10.0155	43.8934	0.979353	0.00156421	43.8904	43.8965		16	15.1964	23.2132	1.02681	0.00130987	23.2106	23.2157		16	15.3376	21.4119	0.970774	0.001277	21.4094	21.4144		16	15.2492	25.624	0.00136186	25.6213	25.6267		15	14.9115	19.7794	0.00125048	19.7769	19.7818
	11	10.0653	42.7021	1.19135	0.00155846	42.699	42.7051		16	15.2726	21.9957	1.2175	0.00128682	21.9932	21.9982		16	15.4143	20.5166	0.895307	0.00125939	20.5141	20.5191		16	15.3253	24.5964	0.00134209	24.5938	24.5991		15	14.9862	19.401	0.00124201	19.3985	19.4034
	11	10.1152	41.5614	1.14066	0.00155211	41.5584	41.5645		16	15.3489	20.9469	1.04881	0.00126222	20.9444	20.9493		16	15.491	19.7688	0.747805	0.00124476	19.7664	19.7712		16	15.4015	23.565	0.00132589	23.5624	23.5676		16	15.0608	19.0579	0.00123371	19.0554	19.0603
	11	10.1651	40.4623	1.09918	0.00154469	40.4592	40.4653		16	15.4251	19.8871	1.05981	0.00123752	19.8846	19.8895		16	15.5677	19.1685	0.600302	0.00123419	19.1661	19.1709		16	15.4777	22.7599	0.00130998	22.7573	22.7624		16	15.1354	18.7276	0.0012241	18.7252	18.73
	11	10.215	39.3262	1.13605	0.00153573	39.3232	39.3292		16	15.5013	18.8786	1.00847	0.00121118	18.8762	18.881		16	15.6444	18.7466	0.421926	0.00122285	18.7442	18.749		16	15.5539	22.0007	0.00130002	21.9981	22.0032		16	15.21	18.3524	0.00121532	18.35	18.3547
	11	10.2648	38.1026	1.22362	0.00152547	38.0996	38.1056		16	15.5775	17.8591	1.01947	0.0011889	17.8568	17.8614		16	15.7211	18.3041	0.442508	0.00121125	18.3017	18.3064		16	15.6301	21.5406	0.00128906	21.5381	21.5431		16	15.2846	18.0156	0.00120302	18.0133	18.018
	11	10.3147	36.849	1.25357	0.00151419	36.8461	36.852		16	15.6537	17.0377	0.821446	0.00116561	17.0354	17.0399		16	15.7978	17.8616	0.442508	0.00119806	17.8592	17.8639		16	15.7063	21.046	0.00127807	21.0435	21.0485		16	15.3592	17.5539	0.00119191	17.5515	17.5562
	11	10.3646	35.6047	1.24435	0.00150026	35.6017	35.6076		16	15.7299	16.2162	0.821446	0.00113881	16.214	16.2184		16	15.8745	17.371	0.490532	0.00118414	17.3687	17.3733		16	15.7824	20.5629	0.00126562	20.5604	20.5653		16	15.4339	17.1466	0.00117794	17.1443	17.1489
	11	10.4145	34.2128	1.39183	0.00148422	34.2099	34.2157		16	15.8061	15.3141	0.902123	0.00111379	15.3119	15.3163		16	15.9512	16.8668	0.504254	0.00116954	16.8645	16.8691		16	15.8586	20.0299	0.0012531	20.0275	20.0324		16	15.5085	16.6464	0.00116348	16.6441	16.6486
	11	10.4644	32.7634	1.44944	0.00146462	32.7605	32.7663		16	15.8823	14.511	0.80311	0.00108343	14.5089	14.5131		17	16.0279	16.3522	0.514544	0.001153	16.35	16.3545		16	15.9348	19.5085	0.00123803	19.506	19.5109		16	15.5831	16.1429	0.0011469	16.1406	16.1451
	11	10.5142	31.1619	1.60153	0.00144211	31.159	31.1647		16	15.9586	13.5832	0.927793	0.00105746	13.5811	13.5853		17	16.1046	15.7862	0.565999	0.00113678	15.784	15.7885		17	16.011	18.8988	0.00122147	18.8964	18.9012		16	15.6577	15.5817	0.0011297	15.5795	15.5839
	11	10.5641	29.4981	1.66375	0.00141972	29.4953	29.5009		17	16.0348	12.8278	0.755437	0.00102117	12.8258	12.8298		17	16.1813	15.2477	0.538557	0.00111931	15.2455	15.2499		17	16.0872	18.2508	0.00120258	18.2485	18.2532		16	15.7323	15.0173	0.00110741	15.0151	15.0195
	11	10.614	27.9911	1.50705	0.00139782	27.9883	27.9938		17	16.111	11.8266	1.00114	0.000982233	11.8247	11.8285		17	16.2581	14.6851	0.562569	0.00110004	14.6829	14.6873		17	16.1633	17.5377	0.00117679	17.5354	17.54		16	15.807	14.3118	0.00108593	14.3097	14.314
	11	10.6639	26.6315	1.35957	0.00137958	26.6288	26.6342		17	16.1872	10.8181	1.00847	0.000942326	10.8163	10.82		17	16.3348	14.0848	0.600302	0.00107357	14.0827	14.0869		17	16.2395	16.606	0.00115275	16.6037	16.6082		16	15.8816	13.6576	0.00105834	13.6556	13.6597
	11	10.7137	25.5715	1.06001	0.00136044	25.5688	25.5741		17	16.2634	9.85001	0.968132	0.000891172	9.84827	9.85176		17	16.4115	13.2924	0.792398	0.00104914	13.2903	13.2945		17	16.3157	15.7778	0.00112305	15.7756	15.78		16	15.9562	12.8527	0.00102844	12.8507	12.8548
	11	10.7636	24.5207	1.05079	0.00134039	24.5181	24.5233		17	16.3396	8.69852	1.15149	0.000843089	8.69687	8.70017		17	16.4882	12.5926	0.69978	0.00101954	12.5906	12.5946		17	16.3919	14.8039	0.00109192	14.8017	14.806		17	16.0308	12.0222	0.000996826	12.0202	12.0241
	11	10.8135	23.4791	1.04157	0.00131742	23.4765	23.4817		17	16.4158	7.70105	0.99747	0.000790433	7.6995	7.7026		17	16.5649	11.7831	0.80955	0.000989347	11.7811	11.785		17	16.4681	13.8377	0.001054	13.8356	13.8397		17	16.1054	11.1884	0.000963192	11.1865	11.1903
	11	10.8634	22.3523	1.12683	0.00129086	22.3498	22.3548		17	16.492	6.69625	1.0048	0.000736392	6.69481	6.69769		17	16.6416	10.9975	0.785538	0.000954413	10.9957	10.9994		17	16.5443	12.7296	0.00100879	12.7276	12.7316		17	16.1801	10.3483	0.000920257	10.3465	10.3501
	11	10.9132	21.1264	1.22592	0.00125857	21.1239	21.1288		17	16.5683	5.75379	0.942462	0.000672073	5.75247	5.7551		17	16.7183	10.1365	0.861004	0.000911374	10.1347	10.1383		17	16.6204	11.4988	0.00095478	11.4969	11.5007		17	16.2547	9.34133	0.000873294	9.33962	9.34304
	11	10.9631	19.7345	1.39183	0.0012208	19.7321	19.7369		17	16.6445	4.74165	1.01214	0.00059693	4.74048	4.74282		17	16.795	9.14174	0.994786	0.000860726	9.14005	9.14343		17	16.6966	10.1453	0.000887311	10.1436	10.1471		17	16.3293	8.31837	0.000813325	8.31677	8.31996
	12	11.013	18.2252	1.50936	0.0011769	18.2229	18.2275		17	16.7207	3.70017	1.04148	0.000521513	3.69915	3.70119		17	16.8717	8.05777	1.08397	0.000795655	8.05621	8.05933		17	16.7728	8.61547	0.000818447	8.61386	8.61707		17	16.4039	7.12224	0.000746465	7.12078	7.12371
	12	11.0629	16.6098	1.61536	0.00112605	16.6076	16.612		17	16.7969	2.79805	0.902123	0.000439373	2.79719	2.79891		17	16.9484	6.79199	1.26578	0.000725921	6.79056	6.79341		17	16.849	7.21982	0.000736934	7.21837	7.22126		17	16.4785	5.92291	0.00067795	5.92158	5.92424
	12	11.1127	14.9	1.70984	0.00104974	14.8979	14.902		17	16.8731	1.96927	0.82878	0.000376885	1.96853	1.97001		18	17.0251	5.58109	1.21089	0.000640626	5.57984	5.58235		17	16.9252	5.76282	0.000638345	5.76156	5.76407		17	16.5531	4.8294	0.000581563	4.82826	4.83054
	12	11.1626	12.6095	2.29053	0.000945996	12.6076	12.6113		17	16.9493	1.4412	0.528072	0.000300797	1.44061	1.44179		18	17.1018	4.28787	1.29322	0.000533259	4.28683	4.28892		18	17.0014	4.25597	0.000529168	4.25493	4.25701		17	16.6278	3.505	0.000477176	3.50407	3.50594
	12	11.2125	9.9364	2.67306	0.000812016	9.93481	9.93799		18	17.0255	0.913125	0.528072	0.000209314	0.912714	0.913534		18	17.1786	2.92947	1.3584	0.000416183	2.92866	2.93029		18	17.0775	2.88333	0.000416693	2.88251	2.88414		17	16.7024	2.33132	0.000380821	2.33058	2.33207
	12	11.2624	7.09743	2.83897	0.000631042	7.09619	7.09867		18	17.1017	0.44006	0.473065	0.000153019	0.43976	0.44036		18	17.2553	1.76317	1.1663	0.000311139	1.76256	1.76378		18	17.1537	1.76757	0.000308727	1.76697	1.76818		17	16.777	1.47191	0.000272902	1.47137	1.47244
	12	11.3122	4.15476	2.94267	0.000434665	4.15391	4.15561		18	17.178	0.234699	0.205361	9.57054e-05	0.234511	0.234886		18	17.332	0.977634	0.785538	0.000186726	0.977266	0.977997		18	17.2299	0.962386	0.000179175	0.962034	0.962736		17	16.8516	0.750385	0.000164873	0.750061	0.750708
	12	11.3621	1.92644	2.22832	0.000226608	1.926	1.92689		18	17.2542	0.0916792	0.14302	5.06592e-05	0.0915799	0.0917785		18	17.4087	0.34989	0.627744	0.000103066	0.349688	0.350092		18	17.3061	0.322074	9.97948e-05	0.321878	0.322269		17	16.9262	0.272576	8.58495e-05	0.272407	0.272744
	12	11.412	0.516177	1.41027	7.43465e-05	0.516031	0.516322		18	17.3304	0.0256702	0.066009	2.7081e-05	0.0256171	0.0257233		18	17.4854	0.106339	0.243551	4.14108e-05	0.106258	0.10642		18	17.3823	0.0996894	4.37806e-05	0.0996036	0.0997753		18	17.0009	0.0737558	4.00391e-05	0.0736773	0.0738343
	12	11.4619	0.0553046	0.460872	5.3312e-11	0.0553046	0.0553046		18	17.4066	0.00733434	0.0183358	5.3312e-11	0.00733434	0.00733434		18	17.5621	0.0171515	0.0891877	5.3312e-11	0.0171515	0.0171515		18	17.4585	0.019171	5.3312e-11	0.019171	0.019171		18	17.0755	0.0160339	3.76973e-11	0.0160339	0.0160339
	12	11.5117	2.84217e-14	0.0553046	0	2.84217e-14	2.84217e-14		18	17.4828	2.84217e-14	0.00733434	0	2.84217e-14	2.84217e-14		18	17.6388	2.84217e-14	0.0171515	0	2.84217e-14	2.84217e-14		18	17.5346	2.84217e-14	0	2.84217e-14	2.84217e-14		18	17.1501	1.42109e-14	0	1.42109e-14	1.42109e-14

## Sheet: new implant VVI with FU=2
	Z	1.95996
		Boston Accolade SR								Microport Alizea SR								Abbott Assurity MRI								Medtronic Azure XT SR								Biotronik Edora 8 SR
		time_y	Product_Survival_%		Se	LCI	UCI			time_y	Product_Survival_%		Se	LCI	UCI			time_y	Product_Survival_%		Se	LCI	UCI			time_y	Product_Survival_%		Se	LCI	UCI			time_y	Product_Survival_%		Se	LCI	UCI
	1	0.172616	99.9977		2.13005e-05	99.9977	99.9978		1	0.191147	99.9969		2.49599e-05	99.9968	99.9969		1	0.156123	99.9966		3.21014e-05	99.9965	99.9966		1	0.221393	99.9962		2.75371e-05	99.9962	99.9963		1	0.151223	99.9972		2.88064e-05	99.9972	99.9973
	1	0.222529	99.9955		2.13005e-05	99.9954	99.9955		1	0.261529	99.9938		3.0569e-05	99.9937	99.9938		1	0.23299	99.9897		3.21014e-05	99.9896	99.9898		1	0.297458	99.9924		3.37253e-05	99.9924	99.9925		1	0.225899	99.9917		2.88064e-05	99.9916	99.9918
	1	0.272442	99.9955		2.60874e-05	99.9954	99.9955		1	0.331912	99.9907		3.0569e-05	99.9906	99.9907		1	0.309857	99.9897		3.21014e-05	99.9896	99.9898		1	0.373524	99.9886		3.37253e-05	99.9886	99.9887		1	0.300575	99.9917		2.88064e-05	99.9916	99.9918
	1	0.322354	99.9932		2.60874e-05	99.9931	99.9932		1	0.402294	99.9907		3.0569e-05	99.9906	99.9907		1	0.386723	99.9897		3.21014e-05	99.9896	99.9898		1	0.449589	99.9886		3.37253e-05	99.9886	99.9887		1	0.375251	99.9917		2.88064e-05	99.9916	99.9918
	1	0.372267	99.9932		2.60874e-05	99.9931	99.9932		1	0.472677	99.9907		3.0569e-05	99.9906	99.9907		1	0.46359	99.9897		3.21014e-05	99.9896	99.9898		1	0.525654	99.9886		3.37253e-05	99.9886	99.9887		1	0.449928	99.9917		2.88064e-05	99.9916	99.9918
	1	0.42218	99.9932		2.60874e-05	99.9931	99.9932		1	0.54306	99.9907		3.52975e-05	99.9906	99.9907		1	0.540457	99.9897		3.21014e-05	99.9896	99.9898		1	0.60172	99.9886		3.37253e-05	99.9886	99.9887		1	0.524604	99.9917		3.32623e-05	99.9916	99.9918
	1	0.472093	99.9932		2.60874e-05	99.9931	99.9932		1	0.613442	99.9875		3.52975e-05	99.9875	99.9876		1	0.617324	99.9897		4.14414e-05	99.9896	99.9898		1	0.677785	99.9886		3.89419e-05	99.9885	99.9887		1	0.59928	99.9889		3.71878e-05	99.9889	99.989
	1	0.522005	99.9932		2.60874e-05	99.9931	99.9932		1	0.683825	99.9875		3.94632e-05	99.9875	99.9876		1	0.69419	99.9828		4.5396e-05	99.9827	99.9829		1	0.75385	99.9848		3.89419e-05	99.9848	99.9849		1	0.673956	99.9862		4.4e-05	99.9861	99.9863
	1	0.571918	99.9932		2.60874e-05	99.9931	99.9932		1	0.754207	99.9844		3.94632e-05	99.9843	99.9845		1	0.771057	99.9794		4.90324e-05	99.9793	99.9795		1	0.829916	99.9848		3.89419e-05	99.9848	99.9849		1	0.748632	99.9806		4.70373e-05	99.9805	99.9807
	1	0.621831	99.9932		3.01227e-05	99.9931	99.9933		1	0.82459	99.9844		4.32291e-05	99.9843	99.9845		1	0.847924	99.976		5.24169e-05	99.9758	99.9761		1	0.905981	99.9848		4.35376e-05	99.9847	99.9849		1	0.823309	99.9779		5.25879e-05	99.9778	99.978
	1	0.671743	99.9909		3.01227e-05	99.9909	99.991		1	0.894973	99.9813		4.6692e-05	99.9812	99.9814		1	0.92479	99.9725		6.14611e-05	99.9724	99.9726		1	0.982046	99.981		4.76921e-05	99.9809	99.9811		1	0.897985	99.9723		5.51539e-05	99.9722	99.9724
	1	0.721656	99.9909		3.01227e-05	99.9909	99.991		1	0.965355	99.9782		4.99151e-05	99.9781	99.9783		2	1.00166	99.9622		6.4193e-05	99.9621	99.9623		2	1.05811	99.9772		4.76921e-05	99.9772	99.9773		1	0.972661	99.9696		5.99569e-05	99.9695	99.9697
	1	0.771569	99.9909		3.01227e-05	99.9909	99.991		2	1.03574	99.9751		5.29421e-05	99.975	99.9752		2	1.07852	99.9588		6.6813e-05	99.9586	99.9589		2	1.13418	99.9772		4.76921e-05	99.9772	99.9773		2	1.04734	99.964		5.99569e-05	99.9639	99.9642
	1	0.821482	99.9909		3.36779e-05	99.9909	99.991		2	1.10612	99.972		5.5805e-05	99.9719	99.9721		2	1.15539	99.9553		6.93339e-05	99.9552	99.9555		2	1.21024	99.9772		5.5068e-05	99.9771	99.9774		2	1.12201	99.964		6.22194e-05	99.9639	99.9642
	1	0.871394	99.9887		3.68918e-05	99.9886	99.9887		2	1.1765	99.9688		6.11294e-05	99.9687	99.969		2	1.23226	99.9519		6.93339e-05	99.9518	99.952		2	1.28631	99.9697		6.15656e-05	99.9695	99.9698		2	1.19669	99.9613		6.44023e-05	99.9611	99.9614
	1	0.921307	99.9864		3.68918e-05	99.9863	99.9865		2	1.24689	99.9626		6.60252e-05	99.9625	99.9627		2	1.30912	99.9519		7.41186e-05	99.9518	99.9521		2	1.36237	99.9621		6.15656e-05	99.962	99.9622		2	1.27137	99.9585		6.85596e-05	99.9584	99.9586
	1	0.97122	99.9864		3.98473e-05	99.9863	99.9865		2	1.31727	99.9564		6.83416e-05	99.9563	99.9565		2	1.38599	99.945		7.63983e-05	99.9449	99.9452		2	1.43844	99.9621		6.45693e-05	99.962	99.9622		2	1.34604	99.953		7.61955e-05	99.9528	99.9531
	2	1.02113	99.9841		4.2598e-05	99.984	99.9842		2	1.38765	99.9533		6.83416e-05	99.9531	99.9534		2	1.46286	99.9416		8.49062e-05	99.9414	99.9418		2	1.5145	99.9583		7.01916e-05	99.9582	99.9584		2	1.42072	99.9419		8.31315e-05	99.9417	99.9421
	2	1.07105	99.9819		4.2598e-05	99.9818	99.9819		2	1.45803	99.9533		6.83416e-05	99.9531	99.9534		2	1.53972	99.9279		9.07638e-05	99.9277	99.928		2	1.59057	99.9507		7.01916e-05	99.9506	99.9508		2	1.49539	99.9308		8.63904e-05	99.9307	99.931
	2	1.12096	99.9819		4.2598e-05	99.9818	99.9819		2	1.52842	99.9533		6.83416e-05	99.9531	99.9534		2	1.61659	99.9176		9.62646e-05	99.9174	99.9177		2	1.66663	99.9507		7.01916e-05	99.9506	99.9508		2	1.57007	99.9253		8.63904e-05	99.9251	99.9255
	2	1.17087	99.9819		4.7625e-05	99.9818	99.9819		2	1.5988	99.9533		7.05818e-05	99.9531	99.9534		2	1.69346	99.9072		9.80294e-05	99.9071	99.9074		2	1.7427	99.9507		7.01916e-05	99.9506	99.9508		2	1.64475	99.9253		9.25636e-05	99.9251	99.9255
	2	1.22078	99.9773		4.99489e-05	99.9772	99.9774		2	1.66918	99.9502		7.27529e-05	99.95	99.9503		2	1.77032	99.9038		0.000103142	99.9036	99.904		2	1.81877	99.9507		7.01916e-05	99.9506	99.9508		2	1.71942	99.9142		9.97426e-05	99.9141	99.9144
	2	1.2707	99.975		4.99489e-05	99.9749	99.9751		2	1.73956	99.947		7.48609e-05	99.9469	99.9472		2	1.84719	99.8935		0.000108012	99.8933	99.8937		2	1.89483	99.9507		7.78661e-05	99.9506	99.9509		2	1.7941	99.9004		0.000102473	99.9002	99.9006
	2	1.32061	99.975		5.21694e-05	99.9749	99.9751		2	1.80995	99.9439		8.27567e-05	99.9438	99.9441		2	1.92406	99.8832		0.00011114	99.883	99.8834		2	1.9709	99.9393		8.0261e-05	99.9392	99.9395		2	1.86878	99.8949		0.000106437	99.8947	99.8951
	2	1.37052	99.9728		5.21694e-05	99.9727	99.9729		2	1.88033	99.9315		8.64339e-05	99.9313	99.9316		3	2.00092	99.8763		0.000115672	99.8761	99.8766		3	2.04696	99.9355		8.25863e-05	99.9354	99.9357		2	1.94345	99.8866		0.000108999	99.8864	99.8868
	2	1.42043	99.9728		5.21694e-05	99.9727	99.9729		2	1.95071	99.9252		9.33534e-05	99.9251	99.9254		3	2.07779	99.866		0.000120032	99.8658	99.8663		3	2.12303	99.9317		8.91984e-05	99.9316	99.9319		3	2.01813	99.8811		0.000120994	99.8808	99.8813
	2	1.47035	99.9728		5.4299e-05	99.9727	99.9729		3	2.02109	99.9128		9.50043e-05	99.9126	99.913		3	2.15466	99.8557		0.000132248	99.8555	99.856		3	2.19909	99.9204		9.33458e-05	99.9202	99.9206		3	2.0928	99.8534		0.000124366	99.8531	99.8536
	2	1.52026	99.9705		5.63481e-05	99.9704	99.9706		3	2.09148	99.9097		9.82227e-05	99.9095	99.9099		3	2.23153	99.8248		0.000138568	99.8245	99.8251		3	2.27516	99.9128		9.7316e-05	99.9126	99.913		3	2.16748	99.8451		0.000129791	99.8448	99.8453
	2	1.57017	99.9682		5.63481e-05	99.9681	99.9683		3	2.16186	99.9034		0.000102861	99.9032	99.9036		3	2.30839	99.8076		0.000143421	99.8073	99.8079		3	2.35122	99.9052		9.7316e-05	99.905	99.9054		3	2.24216	99.8313		0.000136013	99.831	99.8315
	2	1.62009	99.9682		5.63481e-05	99.9681	99.9683		3	2.23224	99.8941		0.000104361	99.8939	99.8943		3	2.38526	99.7939		0.000149265	99.7936	99.7942		3	2.42729	99.9052		9.92414e-05	99.905	99.9054		3	2.31683	99.8147		0.000139019	99.8144	99.8149
	2	1.67	99.9682		5.63481e-05	99.9681	99.9683		3	2.30262	99.891		0.00010584	99.8908	99.8912		3	2.46213	99.7767		0.000153778	99.7764	99.777		3	2.50335	99.9014		0.000104805	99.9012	99.9016		3	2.39151	99.8064		0.000144842	99.8061	99.8066
	2	1.71991	99.9682		6.02373e-05	99.9681	99.9684		3	2.37301	99.8879		0.000107298	99.8876	99.8881		3	2.53899	99.763		0.000159239	99.7626	99.7633		3	2.57942	99.89		0.000106594	99.8898	99.8902		3	2.46618	99.7898		0.000152258	99.7895	99.7901
	2	1.76982	99.9637		6.02373e-05	99.9636	99.9638		3	2.44339	99.8847		0.000110156	99.8845	99.885		3	2.61586	99.7458		0.000169628	99.7455	99.7461		3	2.65548	99.8862		0.000108354	99.886	99.8865		3	2.54086	99.7676		0.000164426	99.7673	99.768
	2	1.81974	99.9637		6.73443e-05	99.9636	99.9638		3	2.51377	99.8785		0.000114309	99.8783	99.8787		3	2.69273	99.7114		0.000184104	99.7111	99.7118		3	2.73155	99.8825		0.000110086	99.8822	99.8827		3	2.61554	99.7289		0.000174173	99.7286	99.7292
	2	1.86965	99.9546		6.90065e-05	99.9545	99.9548		3	2.58416	99.8692		0.000116996	99.8689	99.8694		3	2.76959	99.6599		0.000192261	99.6595	99.6603		3	2.80761	99.8787		0.00011347	99.8784	99.8789		3	2.69021	99.6957		0.000184144	99.6954	99.6961
	2	1.91956	99.9524		7.22162e-05	99.9522	99.9525		3	2.65454	99.8629		0.000118316	99.8627	99.8632		3	2.84646	99.629		0.00019837	99.6286	99.6294		3	2.88368	99.8711		0.000116755	99.8709	99.8713		3	2.76489	99.6598		0.000191457	99.6594	99.6601
	2	1.96947	99.9478		7.6779e-05	99.9477	99.948		3	2.72492	99.8598		0.000119621	99.8596	99.8601		3	2.92333	99.6049		0.000204293	99.6045	99.6053		3	2.95975	99.8635		0.000116755	99.8633	99.8637		3	2.83957	99.6321		0.000195712	99.6317	99.6325
	3	2.01939	99.941		7.82407e-05	99.9409	99.9412		3	2.7953	99.8567		0.000120913	99.8565	99.8569		4	3.00019	99.5809		0.000211662	99.5805	99.5813		4	3.03581	99.8635		0.000118363	99.8633	99.8637		3	2.91424	99.6155		0.000204622	99.6151	99.6159
	3	2.0693	99.9387		7.96756e-05	99.9386	99.9389		3	2.86569	99.8536		0.00012219	99.8533	99.8538		4	3.07706	99.55		0.000220327	99.5495	99.5504		4	3.11188	99.8597		0.000124587	99.8595	99.8599		3	2.98892	99.5795		0.000210567	99.5791	99.5799
	3	2.11921	99.9365		8.10849e-05	99.9363	99.9366		3	2.93607	99.8505		0.000123455	99.8502	99.8507		4	3.15393	99.5122		0.000228659	99.5117	99.5126		4	3.18794	99.8445		0.000124587	99.8443	99.8448		4	3.06359	99.5546		0.000223813	99.5542	99.5551
	3	2.16913	99.9342		8.24702e-05	99.934	99.9344		4	3.00645	99.8474		0.00012959	99.8471	99.8476		4	3.23079	99.4744		0.000238121	99.4739	99.4749		4	3.26401	99.8445		0.000126095	99.8443	99.8448		4	3.13827	99.4965		0.000235725	99.4961	99.497
	3	2.21904	99.9319		8.24702e-05	99.9318	99.9321		4	3.07683	99.8318		0.000137719	99.8315	99.8321		4	3.30766	99.4297		0.000246527	99.4292	99.4302		4	3.34007	99.8407		0.000127585	99.8405	99.841		4	3.21295	99.4412		0.000245941	99.4407	99.4417
	3	2.26895	99.9319		8.51729e-05	99.9318	99.9321		4	3.14722	99.81		0.000138841	99.8097	99.8102		4	3.38453	99.3885		0.000256638	99.388	99.389		4	3.41614	99.837		0.000130514	99.8367	99.8372		4	3.28762	99.3914		0.000254134	99.3909	99.3919
	3	2.31886	99.9274		8.64925e-05	99.9272	99.9276		4	3.2176	99.8069		0.000147508	99.8066	99.8071		4	3.46139	99.337		0.000267623	99.3365	99.3375		4	3.4922	99.8294		0.000134786	99.8291	99.8296		4	3.3623	99.3499		0.000265169	99.3494	99.3505
	3	2.36878	99.9251		8.77922e-05	99.925	99.9253		4	3.28798	99.7819		0.000151655	99.7816	99.7822		4	3.53826	99.2786		0.000284769	99.278	99.2791		4	3.56827	99.818		0.000138926	99.8177	99.8183		4	3.43697	99.2918		0.000279672	99.2913	99.2924
	3	2.41869	99.9229		9.03354e-05	99.9227	99.923		4	3.35836	99.7695		0.000158648	99.7692	99.7698		4	3.61513	99.1824		0.000298092	99.1818	99.183		4	3.64433	99.8066		0.000146855	99.8063	99.8069		4	3.51165	99.2116		0.000289238	99.2111	99.2122
	3	2.4686	99.9183		9.40209e-05	99.9181	99.9185		4	3.42875	99.7477		0.00016059	99.7474	99.748		4	3.69199	99.1034		0.000304251	99.1028	99.104		4	3.7204	99.7839		0.000150661	99.7836	99.7842		4	3.58633	99.1563		0.000296662	99.1557	99.1569
	3	2.51851	99.9115		9.52175e-05	99.9113	99.9117		4	3.49913	99.7414		0.000163458	99.7411	99.7418		4	3.76886	99.0656		0.000316196	99.065	99.0662		4	3.79646	99.7725		0.000157997	99.7722	99.7728		4	3.661	99.112		0.000307007	99.1114	99.1126
	3	2.56843	99.9093		9.52175e-05	99.9091	99.9094		4	3.56951	99.7321		0.000167206	99.7318	99.7324		4	3.84573	98.99		0.000323038	98.9894	98.9906		4	3.87253	99.7497		0.000160367	99.7494	99.7501		4	3.73568	99.0484		0.000316575	99.0478	99.049
	3	2.61834	99.9093		9.63993e-05	99.9091	99.9094		4	3.63989	99.7196		0.000172674	99.7193	99.72		4	3.92259	98.9453		0.000332269	98.9447	98.946		4	3.94859	99.7422		0.000166142	99.7418	99.7425		4	3.81036	98.9876		0.000327508	98.9869	98.9882
	3	2.66825	99.907		9.75667e-05	99.9068	99.9072		4	3.71028	99.7009		0.000177971	99.7006	99.7013		4	3.99946	98.8835		0.000341731	98.8828	98.8842		5	4.02466	99.7232		0.00017062	99.7229	99.7235		4	3.88503	98.9156		0.000341649	98.915	98.9163
	3	2.71817	99.9047		9.98605e-05	99.9045	99.9049		4	3.78066	99.6823		0.000186462	99.6819	99.6826		5	4.07633	98.8182		0.000353303	98.8175	98.8189		5	4.10073	99.708		0.000172815	99.7077	99.7084		4	3.95971	98.8188		0.000355201	98.8181	98.8195
	3	2.76808	99.9002		9.98605e-05	99.9	99.9004		4	3.85104	99.6511		0.000195371	99.6507	99.6515		5	4.15319	98.7358		0.000366319	98.7351	98.7365		5	4.17679	99.7005		0.000176056	99.7001	99.7008		5	4.03438	98.722		0.000370777	98.7213	98.7227
	3	2.81799	99.9002		0.000104296	99.9	99.9004		4	3.92142	99.6168		0.000201599	99.6164	99.6172		5	4.23006	98.6396		0.000381932	98.6388	98.6403		5	4.25286	99.6891		0.000183392	99.6887	99.6894		5	4.10906	98.6058		0.000388461	98.605	98.6066
	3	2.8679	99.8911		0.000107502	99.8909	99.8913		4	3.99181	99.5919		0.000206145	99.5915	99.5923		5	4.30693	98.5194		0.000396894	98.5186	98.5201		5	4.32892	99.6625		0.000188455	99.6622	99.6629		5	4.18374	98.4675		0.000408284	98.4667	98.4683
	3	2.91782	99.8843		0.000112642	99.8841	99.8845		5	4.06219	99.5732		0.000209119	99.5728	99.5736		5	4.38379	98.3991		0.000410874	98.3983	98.3999		5	4.40499	99.6436		0.000193384	99.6432	99.644		5	4.25841	98.3043		0.000423996	98.3035	98.3051
	3	2.96773	99.873		0.000114634	99.8727	99.8732		5	4.13257	99.5608		0.000214224	99.5603	99.5612		5	4.46066	98.2823		0.000425141	98.2815	98.2832		5	4.48105	99.6246		0.000201015	99.6242	99.625		5	4.33309	98.1687		0.000442719	98.1679	98.1696
	4	3.01764	99.8684		0.000119466	99.8682	99.8687		5	4.20296	99.539		0.000224078	99.5385	99.5394		5	4.53753	98.1586		0.000443768	98.1578	98.1595		5	4.55712	99.5943		0.000209263	99.5939	99.5947		5	4.40777	98		0.000463483	97.9991	98.0009
	4	3.06755	99.8571		0.000121345	99.8568	99.8573		5	4.27334	99.4953		0.000226814	99.4949	99.4958		5	4.61439	97.9903		0.000463713	97.9894	97.9912		5	4.63318	99.5602		0.000215456	99.5597	99.5606		5	4.48244	97.8036		0.000487614	97.8026	97.8046
	4	3.11747	99.8525		0.000125017	99.8523	99.8528		5	4.34372	99.4829		0.000233509	99.4824	99.4833		5	4.69126	97.8014		0.000485462	97.8004	97.8023		5	4.70925	99.5336		0.000220623	99.5332	99.534		5	4.55712	97.5629		0.000510236	97.5619	97.5639
	4	3.16738	99.8435		0.00012946	99.8432	99.8437		5	4.4141	99.4517		0.000240013	99.4513	99.4522		5	4.76813	97.5849		0.000501987	97.584	97.5859		5	4.78531	99.5109		0.000225669	99.5104	99.5113		5	4.63179	97.325		0.00053277	97.324	97.3261
	4	3.21729	99.8321		0.00012946	99.8319	99.8324		5	4.48449	99.4206		0.000248828	99.4201	99.4211		5	4.84499	97.4132		0.00052074	97.4122	97.4142		5	4.86138	99.4881		0.000229789	99.4877	99.4886		5	4.70647	97.0761		0.000553106	97.075	97.0772
	4	3.26721	99.8321		0.000132907	99.8319	99.8324		5	4.55487	99.377		0.000255535	99.3765	99.3775		5	4.92186	97.2105		0.000542645	97.2094	97.2115		5	4.93744	99.4692		0.000237019	99.4687	99.4696		5	4.78115	96.8409		0.000574646	96.8398	96.8421
	4	3.31712	99.823		0.000137093	99.8228	99.8233		5	4.62525	99.3427		0.000262066	99.3422	99.3432		5	4.99873	96.9631		0.000561021	96.962	96.9642		6	5.01351	99.435		0.000243262	99.4346	99.4355		5	4.85582	96.5809		0.000597871	96.5797	96.5821
	4	3.36703	99.8117		0.000141153	99.8114	99.812		5	4.69563	99.3084		0.000269575	99.3079	99.309		6	5.07559	96.7467		0.000580388	96.7456	96.7478		6	5.08957	99.4047		0.000246322	99.4042	99.4052		5	4.9305	96.2877		0.000616795	96.2865	96.2889
	4	3.41694	99.8004		0.000145876	99.8001	99.8006		5	4.76602	99.2679		0.000277427	99.2674	99.2685		6	5.15246	96.5097		0.000606151	96.5085	96.5109		6	5.16564	99.3895		0.00025307	99.389	99.39		6	5.00517	96.0387		0.000639427	96.0375	96.04
	4	3.46686	99.7867		0.000151943	99.7864	99.787		5	4.8364	99.2243		0.000289853	99.2238	99.2249		6	5.22933	96.1799		0.00062994	96.1786	96.1811		6	5.24171	99.3554		0.000258193	99.3549	99.3559		6	5.07985	95.7289		0.000665117	95.7276	95.7302
	4	3.51677	99.7686		0.000158489	99.7683	99.7689		5	4.90678	99.1527		0.000296638	99.1521	99.1533		6	5.30619	95.8604		0.000651748	95.8591	95.8617		6	5.31777	99.3289		0.00027022	99.3283	99.3294		6	5.15453	95.361		0.000691456	95.3596	95.3624
	4	3.56668	99.7482		0.00016201	99.7479	99.7485		5	4.97716	99.1122		0.000305275	99.1116	99.1128		6	5.38306	95.5546		0.000672709	95.5533	95.556		6	5.39384	99.2644		0.00027637	99.2639	99.2649		6	5.2292	94.9654		0.000714541	94.964	94.9668
	4	3.61659	99.7368		0.000166813	99.7365	99.7372		6	5.04755	99.0592		0.000310731	99.0586	99.0598		6	5.45993	95.2489		0.00069446	95.2475	95.2503		6	5.4699	99.2303		0.000279726	99.2297	99.2308		6	5.30388	94.603		0.000744972	94.6016	94.6045
	4	3.66651	99.721		0.00017016	99.7206	99.7213		6	5.11793	99.025		0.000320404	99.0243	99.0256		6	5.53679	94.9191		0.000720938	94.9177	94.9205		6	5.54597	99.2113		0.000290196	99.2107	99.2119		6	5.37856	94.1024		0.000772479	94.1008	94.1039
	4	3.71642	99.7096		0.00017279	99.7093	99.71		6	5.18831	98.9626		0.000326998	98.962	98.9633		6	5.61366	94.5		0.000742169	94.4985	94.5014		6	5.62203	99.1506		0.000302144	99.1501	99.1512		6	5.45323	93.6266		0.00079711	93.625	93.6281
	4	3.76633	99.7005		0.000175381	99.7002	99.7009		6	5.25869	98.919		0.000331624	98.9184	98.9197		6	5.69053	94.1496		0.000762451	94.1481	94.1511		6	5.6981	99.0786		0.000311837	99.078	99.0792		6	5.52791	93.1812		0.000822775	93.1796	93.1828
	4	3.81624	99.6915		0.000179824	99.6911	99.6918		6	5.32908	98.8879		0.000340233	98.8872	98.8886		6	5.76739	93.8026		0.00078567	93.8011	93.8041		6	5.77416	99.0179		0.000318905	99.0173	99.0186		6	5.60258	92.6971		0.000851232	92.6954	92.6988
	4	3.86616	99.6756		0.000184768	99.6752	99.6759		6	5.39946	98.8287		0.000348619	98.828	98.8294		6	5.84426	93.3904		0.0008102	93.3888	93.3919		6	5.85023	98.9724		0.000327518	98.9718	98.9731		6	5.67726	92.1355		0.000875522	92.1338	92.1373
	4	3.91607	99.6574		0.000190767	99.6571	99.6578		6	5.46984	98.7695		0.00035934	98.7688	98.7702		6	5.92113	92.9369		0.000834986	92.9353	92.9385		6	5.92629	98.9156		0.000337002	98.9149	98.9162		6	5.75194	91.6349		0.000898624	91.6331	91.6366
	4	3.96598	99.6347		0.000194854	99.6344	99.6351		6	5.54022	98.6916		0.000371776	98.6909	98.6924		6	5.998	92.4594		0.000856605	92.4577	92.4611		7	6.00236	98.8511		0.000344607	98.8504	98.8518		6	5.82661	91.1397		0.00092526	91.1379	91.1415
	5	4.0159	99.6189		0.000199985	99.6185	99.6193		6	5.61061	98.5982		0.000381417	98.5974	98.5989		7	6.07486	92.0265		0.000884762	92.0248	92.0283		7	6.07842	98.798		0.00035204	98.7973	98.7987		6	5.90129	90.545		0.000951128	90.5431	90.5468
	5	4.06581	99.5984		0.00020608	99.598	99.5989		6	5.68099	98.5234		0.000392347	98.5226	98.5242		7	6.15173	91.4391		0.000907966	91.4373	91.4409		7	6.15449	98.7449		0.000360849	98.7442	98.7456		6	5.97596	89.9419		0.000975714	89.94	89.9438
	5	4.11572	99.5735		0.000210399	99.5731	99.5739		6	5.75137	98.4362		0.000402213	98.4354	98.437		7	6.2286	90.9341		0.000935668	90.9322	90.9359		7	6.23055	98.6805		0.000364411	98.6798	98.6812		7	6.05064	89.3444		0.000999554	89.3424	89.3464
	5	4.16563	99.5553		0.000217233	99.5549	99.5558		6	5.82175	98.3552		0.000414012	98.3544	98.356		7	6.30546	90.3054		0.000956612	90.3035	90.3073		7	6.30662	98.6539		0.000374392	98.6532	98.6547		7	6.12532	88.7414		0.00102104	88.7394	88.7434
	5	4.21555	99.5259		0.000220314	99.5254	99.5263		6	5.89214	98.2555		0.000424402	98.2547	98.2563		7	6.38233	89.8107		0.000981403	89.8088	89.8126		7	6.38268	98.5781		0.000385054	98.5773	98.5788		7	6.19999	88.177		0.00104396	88.175	88.1791
	5	4.26546	99.5122		0.000228323	99.5118	99.5127		6	5.96252	98.1652		0.00044305	98.1643	98.166		7	6.4592	89.2027		0.00100403	89.2007	89.2046		7	6.45875	98.4947		0.000398187	98.4939	98.4955		7	6.27467	87.5519		0.0010667	87.5498	87.554
	5	4.31537	99.4759		0.000232704	99.4755	99.4764		7	6.0329	97.9969		0.000457637	97.9961	97.9978		7	6.53606	88.6255		0.00102646	88.6235	88.6275		7	6.53482	98.3885		0.000411763	98.3877	98.3893		7	6.34935	86.9073		0.00108784	86.9052	86.9095
	5	4.36528	99.4555		0.000244454	99.455	99.456		7	6.10329	97.8599		0.000469206	97.859	97.8608		7	6.61293	88.0312		0.00104955	88.0291	88.0333		7	6.61088	98.2748		0.000422287	98.2739	98.2756		7	6.42402	86.2849		0.00110779	86.2828	86.2871
	5	4.4152	99.3988		0.000250788	99.3983	99.3993		7	6.17367	97.7477		0.000485383	97.7468	97.7487		7	6.6898	87.3957		0.00107236	87.3935	87.3978		7	6.68695	98.1837		0.000432958	98.1829	98.1846		7	6.4987	85.6763		0.00112602	85.6741	85.6786
	5	4.46511	99.367		0.000256962	99.3665	99.3675		7	6.24405	97.5857		0.00049951	97.5848	97.5867		7	6.76666	86.7429		0.00109271	86.7408	86.7451		7	6.76301	98.089		0.000444172	98.0881	98.0898		7	6.57337	85.101		0.00114384	85.0987	85.1032
	5	4.51502	99.3353		0.000260423	99.3348	99.3358		7	6.31443	97.4393		0.000518344	97.4383	97.4403		7	6.84353	86.1383		0.00111302	86.1361	86.1405		7	6.83908	97.9866		0.000457473	97.9857	97.9875		7	6.64805	84.5201		0.00116101	84.5178	84.5223
	5	4.56494	99.3171		0.000266368	99.3166	99.3177		7	6.38482	97.2368		0.000535621	97.2358	97.2379		7	6.9204	85.5131		0.00113315	85.5109	85.5153		7	6.91514	97.8614		0.000472285	97.8605	97.8624		7	6.72273	83.9419		0.00117781	83.9396	83.9442
	5	4.61485	99.2854		0.000272999	99.2848	99.2859		7	6.4552	97.0437		0.000552026	97.0426	97.0448		7	6.99726	84.8707		0.00115492	84.8684	84.8729		7	6.99121	97.7174		0.000486975	97.7164	97.7183		7	6.7974	83.3582		0.00119545	83.3559	83.3606
	5	4.66476	99.2491		0.000277061	99.2485	99.2496		7	6.52558	96.8537		0.000568661	96.8526	96.8548		8	7.07413	84.1492		0.00117427	84.1469	84.1515		8	7.06727	97.5695		0.000501907	97.5685	97.5705		7	6.87208	82.7248		0.00121096	82.7224	82.7271
	5	4.71467	99.2264		0.000281062	99.2258	99.2269		7	6.59596	96.6543		0.000584755	96.6532	96.6555		8	7.151	83.4828		0.00119113	83.4804	83.4851		8	7.14334	97.414		0.000515319	97.413	97.415		7	6.94676	82.1494		0.00122615	82.147	82.1518
	5	4.76459	99.2037		0.000287732	99.2031	99.2043		7	6.66635	96.4549		0.000600112	96.4538	96.4561		8	7.22786	82.8816		0.00120838	82.8792	82.884		8	7.2194	97.2699		0.000533731	97.2689	97.271		8	7.02143	81.5685		0.00124032	81.566	81.5709
	5	4.8145	99.1651		0.000296133	99.1646	99.1657		7	6.73673	96.2587		0.000619205	96.2575	96.2599		8	7.30473	82.246		0.00122718	82.2436	82.2484		8	7.29547	97.0652		0.000547571	97.0641	97.0663		8	7.09611	81.0097		0.00125295	81.0072	81.0121
	5	4.86441	99.1152		0.000305389	99.1146	99.1158		7	6.80711	96.0064		0.000634264	96.0051	96.0076		8	7.3816	81.528		0.00124341	81.5256	81.5305		8	7.37153	96.9059		0.000565428	96.9048	96.907		8	7.17078	80.4979		0.00126642	80.4954	80.5004
	5	4.91432	99.0585		0.000313655	99.0579	99.0591		7	6.87749	95.8008		0.000650438	95.7995	95.802		8	7.45846	80.8856		0.00125886	80.8832	80.8881		8	7.4476	96.6936		0.000580235	96.6925	96.6947		8	7.24546	79.9364		0.0012795	79.9339	79.9389
	5	4.96424	99.0063		0.000324792	99.0057	99.007		7	6.94788	95.5733		0.000666778	95.572	95.5747		8	7.53533	80.2535		0.001273	80.251	80.256		8	7.52366	96.5116		0.00059727	96.5104	96.5128		8	7.32014	79.3748		0.00129004	79.3723	79.3774
	6	5.01415	98.9337		0.00033289	98.9331	98.9344		8	7.01826	95.3366		0.000686337	95.3352	95.3379		8	7.6122	79.6558		0.00128508	79.6533	79.6583		8	7.59973	96.2955		0.000616595	96.2942	96.2967		8	7.39481	78.9101		0.00130039	78.9075	78.9126
	6	5.06406	98.8793		0.00033981	98.8786	98.88		8	7.08864	95.0438		0.00070622	95.0424	95.0452		8	7.68906	79.1302		0.00129661	79.1276	79.1327		8	7.6758	96.0414		0.000635777	96.0402	96.0427		8	7.46949	78.4426		0.00131108	78.44	78.4452
	6	5.11398	98.8316		0.000348813	98.831	98.8323		8	7.15902	94.7354		0.000727142	94.7339	94.7368		8	7.76593	78.6149		0.00130849	78.6123	78.6174		8	7.75186	95.7798		0.000652707	95.7785	95.7811		8	7.54416	77.9474		0.00132127	77.9449	77.95
	6	5.16389	98.7681		0.000359734	98.7674	98.7688		8	7.22941	94.3989		0.000742902	94.3975	94.4004		8	7.8428	78.0686		0.00131918	78.0661	78.0712		8	7.82793	95.5409		0.000669124	95.5396	95.5422		8	7.61884	77.4633		0.00133177	77.4607	77.466
	6	5.2138	98.6887		0.000370614	98.688	98.6894		8	7.29979	94.1373		0.000762554	94.1358	94.1387		8	7.91966	77.5636		0.00132967	77.561	77.5662		8	7.90399	95.302		0.000689041	95.3007	95.3034		8	7.69352	76.9516		0.00134188	76.949	76.9542
	6	5.26371	98.607		0.000384902	98.6063	98.6078		8	7.37017	93.8008		0.000784678	93.7993	93.8024		8	7.99653	77.0552		0.00134117	77.0526	77.0578		8	7.98006	95.0025		0.000707793	95.0011	95.0039		8	7.76819	76.4454		0.00135167	76.4427	76.448
	6	5.31363	98.4959		0.000398095	98.4951	98.4967		8	7.44055	93.4083		0.000805837	93.4067	93.4099		9	8.0734	76.4815		0.00135008	76.4789	76.4841		9	8.05612	94.7105		0.000725247	94.7091	94.7119		8	7.84287	75.9419		0.00136105	75.9392	75.9446
	6	5.36354	98.3893		0.000407356	98.3885	98.3901		8	7.51094	93.0189		0.000825306	93.0173	93.0205		9	8.15026	76.0246		0.00135891	76.0219	76.0273		9	8.13219	94.4299		0.000743086	94.4285	94.4314		8	7.91755	75.4467		0.00137069	75.4441	75.4494
	6	5.41345	98.3121		0.000420839	98.3113	98.3129		8	7.58132	92.6482		0.000846033	92.6465	92.6499		9	8.22713	75.5608		0.00136803	75.5581	75.5635		9	8.20825	94.1342		0.000760391	94.1327	94.1356		8	7.99222	74.9239		0.00137982	74.9212	74.9266
	6	5.46336	98.1964		0.000434123	98.1956	98.1973		8	7.6517	92.2401		0.000866524	92.2384	92.2418		9	8.304	75.0696		0.001376	75.0669	75.0723		9	8.28432	93.8384		0.000777836	93.8369	93.8399		9	8.0669	74.4149		0.00138937	74.4122	74.4177
	6	5.51328	98.0785		0.000451581	98.0776	98.0793		8	7.72209	91.8227		0.000889392	91.8209	91.8244		9	8.38086	74.6298		0.00138432	74.6271	74.6326		9	8.36038	93.5313		0.000796016	93.5297	93.5328		9	8.14157	73.8672		0.00139813	73.8645	73.87
	6	5.56319	97.9174		0.000465548	97.9165	97.9183		8	7.79247	91.3398		0.000912129	91.338	91.3416		9	8.45773	74.1592		0.0013919	74.1565	74.1619		9	8.43645	93.2014		0.00081565	93.1998	93.203		9	8.21625	73.3499		0.00140791	73.3472	73.3527
	6	5.6131	97.7835		0.000478167	97.7826	97.7845		8	7.86285	90.8414		0.00093297	90.8396	90.8432		9	8.5346	73.7195		0.00139913	73.7167	73.7222		9	8.51251	92.8336		0.000839464	92.8319	92.8352		9	8.29093	72.7552		0.00141745	72.7524	72.758
	6	5.66302	97.6587		0.000493716	97.6578	97.6597		8	7.93323	90.3679		0.00095338	90.366	90.3698		9	8.61146	73.29		0.00140592	73.2873	73.2928		9	8.58858	92.371		0.00085812	92.3693	92.3727		9	8.3656	72.1549		0.00142709	72.1521	72.1577
	6	5.71293	97.4999		0.000509584	97.4989	97.5009		9	8.00362	89.8882		0.000973631	89.8863	89.8901		9	8.68833	72.8778		0.00141321	72.875	72.8806		9	8.66464	91.9956		0.000881061	91.9939	91.9973		9	8.44028	71.527		0.0014366	71.5242	71.5298
	6	5.76284	97.3321		0.000523694	97.331	97.3331		9	8.074	89.396		0.000989799	89.394	89.3979		9	8.7652	72.4243		0.00141898	72.4216	72.4271		9	8.74071	91.5178		0.00090196	91.5161	91.5196		9	8.51495	70.8852		0.00144556	70.8824	70.888
	6	5.81275	97.1778		0.000538778	97.1767	97.1789		9	8.14438	88.991		0.00100912	88.989	88.993		9	8.84206	72.0568		0.0014239	72.054	72.0595		9	8.81678	91.0666		0.000922666	91.0648	91.0684		9	8.58963	70.2573		0.00145524	70.2544	70.2601
	6	5.86267	97.0076		0.000553973	97.0066	97.0087		9	8.21476	88.4926		0.00102887	88.4906	88.4946		9	8.91893	71.7373		0.00142925	71.7345	71.7401		9	8.89284	90.604		0.000947195	90.6022	90.6059		9	8.66431	69.5519		0.00146441	69.549	69.5547
	6	5.91258	96.8307		0.000572601	96.8296	96.8318		9	8.28515	87.9661		0.00105131	87.964	87.9682		9	8.9958	71.3834		0.00143479	71.3806	71.3862		9	8.96891	90.0353		0.000967215	90.0334	90.0372		9	8.73898	68.8548		0.00147391	68.8519	68.8577
	6	5.96249	96.6061		0.000588235	96.6049	96.6072		9	8.35553	87.3462		0.00107058	87.3441	87.3483		10	9.07266	71.009		0.00144016	71.0061	71.0118		10	9.04497	89.5537		0.000987794	89.5518	89.5556		9	8.81366	68.0996		0.00148199	68.0967	68.1025
	7	6.0124	96.411		0.000603921	96.4098	96.4122		9	8.42591	86.7948		0.00109016	86.7927	86.7969		10	9.14953	70.6379		0.0014448	70.6351	70.6408		10	9.12104	89.0418		0.001009	89.0398	89.0438		9	8.88834	67.4274		0.00149043	67.4245	67.4303
	7	6.06232	96.2091		0.000620996	96.2079	96.2103		9	8.49629	86.2154		0.00110889	86.2132	86.2176		10	9.2264	70.3116		0.00145048	70.3087	70.3144		10	9.1971	88.4958		0.00102989	88.4938	88.4978		9	8.96301	66.6916		0.00149812	66.6886	66.6945
	7	6.11223	95.9822		0.000639159	95.981	95.9835		9	8.56668	85.6422		0.00112914	85.64	85.6444		10	9.30326	69.9028		0.00145597	69.8999	69.9056		10	9.27317	87.9384		0.00105102	87.9364	87.9405		10	9.03769	65.9889		0.00150605	65.986	65.9919
	7	6.16214	95.7327		0.000656253	95.7314	95.7339		9	8.63706	85.0005		0.00114813	84.9982	85.0027		10	9.38013	69.4974		0.00146209	69.4945	69.5003		10	9.34923	87.3545		0.00106907	87.3524	87.3566		10	9.11236	65.2254		0.00151305	65.2225	65.2284
	7	6.21206	95.4899		0.000674805	95.4886	95.4912		9	8.70744	84.3774		0.00116466	84.3752	84.3797		10	9.457	69.0336		0.00146783	69.0308	69.0365		10	9.4253	86.8388		0.00108897	86.8367	86.8409		10	9.18704	64.5145		0.00151999	64.5115	64.5175
	7	6.26197	95.2177		0.00069525	95.2163	95.219		9	8.77782	83.8167		0.00118201	83.8144	83.819		10	9.53387	68.587		0.0014729	68.5841	68.5899		10	9.50136	86.2511		0.00111028	86.2489	86.2533		10	9.26172	63.7704		0.0015268	63.7674	63.7734
	7	6.31188	94.9069		0.000714976	94.9055	94.9083		9	8.84821	83.2092		0.00119685	83.2069	83.2116		10	9.61073	68.1817		0.00147813	68.1788	68.1846		10	9.57743	85.5989		0.00112881	85.5967	85.6011		10	9.33639	62.9959		0.0015334	62.9928	62.9989
	7	6.36179	94.5961		0.000735271	94.5946	94.5975		9	8.91859	82.6734		0.00121152	82.6711	82.6758		10	9.6876	67.7522		0.00148353	67.7493	67.7551		10	9.65349	85.0112		0.00115071	85.0089	85.0134		10	9.41107	62.1936		0.0015399	62.1906	62.1967
	7	6.41171	94.2648		0.000756458	94.2634	94.2663		9	8.98897	82.1283		0.00122801	82.1259	82.1307		10	9.76447	67.2953		0.00149021	67.2924	67.2983		10	9.72956	84.2908		0.00116904	84.2885	84.293		10	9.48575	61.3444		0.0015455	61.3414	61.3474
	7	6.46162	93.9064		0.000775374	93.9049	93.9079		10	9.05935	81.4959		0.00124179	81.4935	81.4983		10	9.84133	66.7113		0.00149615	66.7084	66.7143		10	9.80562	83.6651		0.0011876	83.6628	83.6674		10	9.56042	60.556		0.00155052	60.553	60.5591
	7	6.51153	93.5752		0.000797275	93.5736	93.5767		10	9.12974	80.9507		0.00125782	80.9483	80.9532		10	9.9182	66.172		0.00150083	66.169	66.1749		10	9.88169	83.0091		0.00120582	83.0068	83.0115		10	9.6351	59.7925		0.00155532	59.7895	59.7956
	7	6.56144	93.1782		0.000817329	93.1766	93.1798		10	9.20012	80.2966		0.00127091	80.2941	80.2991		10	9.99507	65.7322		0.0015061	65.7293	65.7352		10	9.95776	82.3418		0.00122341	82.3394	82.3442		10	9.70977	58.9986		0.00155981	58.9956	59.0017
	7	6.61136	92.8016		0.000837882	92.7999	92.8032		10	9.2705	79.7452		0.00128357	79.7427	79.7477		11	10.0719	65.2204		0.00151125	65.2174	65.2233		11	10.0338	81.6744		0.00124256	81.672	81.6769		10	9.78445	58.1853		0.00156429	58.1823	58.1884
	7	6.66127	92.4023		0.000860308	92.4006	92.404		10	9.34089	79.1969		0.00129778	79.1944	79.1995		11	10.1488	64.7016		0.001517	64.6987	64.7046		11	10.1099	80.9199		0.00125988	80.9174	80.9223		10	9.85913	57.2808		0.00156779	57.2777	57.2838
	7	6.71118	91.9508		0.000877539	91.9491	91.9525		10	9.41127	78.5614		0.00130848	78.5589	78.564		11	10.2257	64.097		0.00152184	64.094	64.1		11	10.186	80.2108		0.00127376	80.2083	80.2133		10	9.9338	56.4841		0.00157082	56.481	56.4872
	7	6.7611	91.5924		0.000896592	91.5906	91.5941		10	9.48165	78.0692		0.00132163	78.0666	78.0718		11	10.3025	63.5645		0.0015269	63.5615	63.5675		11	10.262	79.6231		0.00128833	79.6206	79.6256		11	10.0085	55.704		0.00157363	55.7009	55.7071
	7	6.81101	91.184		0.000918795	91.1822	91.1858		10	9.55203	77.4462		0.00133342	77.4436	77.4488		11	10.3794	62.984		0.00153191	62.981	62.987		11	10.3381	78.9861		0.00130326	78.9835	78.9886		11	10.0832	54.8686		0.00157599	54.8655	54.8717
	7	6.86092	90.6917		0.000940022	90.6899	90.6936		10	9.62242	76.8699		0.00134492	76.8672	76.8725		11	10.4563	62.3793		0.00153714	62.3763	62.3823		11	10.4141	78.3112		0.00131671	78.3086	78.3137		11	10.1578	54.0332		0.00157774	54.0301	54.0363
	7	6.91083	90.204		0.000958654	90.2021	90.2058		10	9.6928	76.2905		0.00135602	76.2878	76.2931		11	10.5331	61.7129		0.0015419	61.7099	61.7159		11	10.4902	77.6817		0.00133011	77.6791	77.6843		11	10.2325	53.2752		0.00157922	53.2721	53.2783
	7	6.96075	89.7616		0.000977825	89.7596	89.7635		10	9.76318	75.7142		0.00136718	75.7115	75.7168		11	10.61	61.0705		0.00154609	61.0674	61.0735		11	10.5663	77.0333		0.00134352	77.0307	77.036		11	10.3072	52.462		0.00158032	52.4589	52.4651
	8	7.01066	89.292		0.000998876	89.29	89.2939		10	9.83356	75.116		0.00137816	75.1133	75.1187		11	10.6869	60.4693		0.00155067	60.4662	60.4723		11	10.6423	76.3622		0.00135667	76.3595	76.3648		11	10.3819	51.61		0.00158098	51.6069	51.6131
	8	7.06057	88.7588		0.00101879	88.7568	88.7608		10	9.90395	74.5086		0.00138954	74.5059	74.5113		11	10.7637	59.7685		0.00155496	59.7654	59.7715		11	10.7184	75.6797		0.00136839	75.677	75.6824		11	10.4565	50.7109		0.00158113	50.7078	50.714
	8	7.11048	88.237		0.00104069	88.235	88.2391		10	9.97433	73.8575		0.00139876	73.8548	73.8603		11	10.8406	59.0608		0.00155897	59.0577	59.0638		11	10.7945	75.0502		0.00138072	75.0475	75.0529		11	10.5312	49.8396		0.00158081	49.8365	49.8427
	8	7.1604	87.6426		0.001056	87.6406	87.6447		11	10.0447	73.3124		0.00140947	73.3096	73.3151		11	10.9175	58.3428		0.00156271	58.3397	58.3458		11	10.8705	74.3639		0.00139306	74.3612	74.3667		11	10.6059	48.9793		0.00158007	48.9762	48.9824
	8	7.21031	87.2139		0.00107364	87.2118	87.216		11	10.1151	72.6582		0.00141917	72.6554	72.661		11	10.9943	57.611		0.00156562	57.608	57.6141		11	10.9466	73.6511		0.00140444	73.6483	73.6538		11	10.6806	48.1632		0.00157879	48.1601	48.1663
	8	7.26022	86.7057		0.0010906	86.7036	86.7078		11	10.1855	72.0445		0.00142872	72.0417	72.0473		12	11.0712	56.9892		0.00156875	56.9862	56.9923		12	11.0227	72.9686		0.00141623	72.9658	72.9713		11	10.7552	47.278		0.00157696	47.2749	47.2811
	8	7.31014	86.202		0.00110759	86.1999	86.2042		11	10.2559	71.4183		0.00143839	71.4155	71.4212		12	11.1481	56.2472		0.00157139	56.2441	56.2503		12	11.0987	72.233		0.00142657	72.2302	72.2358		11	10.8299	46.3651		0.00157459	46.3621	46.3682
	8	7.36005	85.6825		0.00112408	85.6803	85.6847		11	10.3262	70.761		0.00144809	70.7582	70.7639		12	11.2249	55.543		0.00157385	55.5399	55.546		12	11.1748	71.5618		0.00143701	71.559	71.5646		11	10.9046	45.455		0.00157179	45.452	45.4581
	8	7.40996	85.163		0.00113858	85.1608	85.1652		11	10.3966	70.0757		0.00145703	70.0728	70.0786		12	11.3018	54.794		0.00157584	54.791	54.7971		12	11.2509	70.8566		0.00144577	70.8537	70.8594		11	10.9793	44.5698		0.00156836	44.5668	44.5729
	8	7.45987	84.6934		0.00115311	84.6911	84.6957		11	10.467	69.4184		0.00146649	69.4155	69.4213		12	11.3787	54.0898		0.00157733	54.0867	54.0929		12	11.3269	70.2423		0.00145691	70.2394	70.2451		12	11.0539	43.657		0.00156448	43.6539	43.6601
	8	7.50979	84.2102		0.00116824	84.2079	84.2125		11	10.5374	68.6926		0.00147572	68.6897	68.6955		12	11.4555	53.468		0.00157856	53.4649	53.4711		12	11.403	69.4271		0.00146626	69.4242	69.4299		12	11.1286	42.7607		0.00155921	42.7577	42.7638
	8	7.5597	83.6929		0.00118161	83.6906	83.6952		11	10.6078	67.9512		0.00148496	67.9482	67.9541		12	11.5324	52.8565		0.00157961	52.8534	52.8596		12	11.4791	68.7104		0.00147479	68.7075	68.7133		12	11.2033	41.7012		0.00155353	41.6982	41.7043
	8	7.60961	83.2233		0.00119534	83.221	83.2256		11	10.6782	67.1724		0.00149439	67.1694	67.1753		12	11.6093	52.2004		0.00158039	52.1973	52.2034		12	11.5551	68.0279		0.00148344	68.025	68.0308		12	11.278	40.6971		0.00154649	40.6941	40.7001
	8	7.65952	82.7287		0.00120943	82.7264	82.7311		11	10.7485	66.3344		0.00150306	66.3314	66.3373		12	11.6861	51.5373		0.00158083	51.5342	51.5404		12	11.6312	67.3037		0.00149198	67.3008	67.3066		12	11.3526	39.5906		0.00153857	39.5876	39.5936
	8	7.70944	82.2069		0.00122331	82.2045	82.2093		11	10.8189	65.5182		0.00151151	65.5152	65.5212		12	11.763	50.9842		0.00158111	50.9811	50.9873		12	11.7073	66.5529		0.00149962	66.55	66.5559		12	11.4273	38.4758		0.00152951	38.4728	38.4788
	8	7.75935	81.6784		0.00123469	81.6759	81.6808		11	10.8893	64.674		0.00151942	64.671	64.677		12	11.8399	50.2834		0.0015811	50.2803	50.2865		12	11.7833	65.8476		0.00150731	65.8447	65.8506		12	11.502	37.3278		0.00152039	37.3248	37.3308
	8	7.80926	81.2337		0.00124726	81.2312	81.2361		11	10.9597	63.8329		0.0015271	63.8299	63.8359		12	11.9167	49.6513		0.00158085	49.6482	49.6544		12	11.8594	65.1007		0.00151505	65.0977	65.1036		12	11.5767	36.2739		0.00151207	36.2709	36.2768
	8	7.85918	80.7301		0.00126076	80.7276	80.7325		12	11.0301	62.9607		0.00153465	62.9576	62.9637		12	11.9936	49.0398		0.00158033	49.0367	49.0429		12	11.9355	64.3044		0.00152244	64.3014	64.3074		12	11.6514	35.3831		0.00150484	35.3802	35.3861
	8	7.90909	80.1742		0.0012725	80.1717	80.1767		12	11.1005	62.0355		0.00154197	62.0324	62.0385		13	12.0705	48.4043		0.00157958	48.4012	48.4074		13	12.0115	63.4968		0.0015295	63.4938	63.4998		12	11.726	34.6556		0.00149693	34.6527	34.6585
	8	7.959	79.6774		0.0012844	79.6749	79.6799		12	11.1708	61.0604		0.00154838	61.0574	61.0634		13	12.1473	47.779		0.00157879	47.7759	47.7821		13	12.0876	62.6739		0.00153658	62.6709	62.677		12	11.8007	33.9004		0.00148834	33.8975	33.9033
	9	8.00891	79.1601		0.00129704	79.1576	79.1627		12	11.2412	60.1259		0.00155441	60.1228	60.1289		13	12.2242	47.2775		0.00157772	47.2744	47.2806		13	12.1637	61.7867		0.00154258	61.7837	61.7897		12	11.8754	33.1231		0.00147847	33.1202	33.126
	9	8.05883	78.5952		0.0013096	78.5927	78.5978		12	11.3116	59.1539		0.00155987	59.1509	59.157		13	12.3011	46.7141		0.00157637	46.711	46.7172		13	12.2397	60.9752		0.00154889	60.9722	60.9783		12	11.9501	32.2766		0.00146735	32.2737	32.2795
	9	8.10874	78.0167		0.00132161	78.0142	78.0193		12	11.382	58.1726		0.00156491	58.1696	58.1757		13	12.3779	46.1198		0.00157454	46.1167	46.1228		13	12.3158	60.0463		0.00155432	60.0432	60.0493		13	12.0247	31.3748		0.00145446	31.372	31.3777
	9	8.15865	77.4473		0.00133188	77.4447	77.4499		12	11.4524	57.1446		0.00156934	57.1416	57.1477		13	12.4548	45.4361		0.00157259	45.433	45.4392		13	12.3918	59.1704		0.00155951	59.1673	59.1734		13	12.0994	30.39		0.00143951	30.3872	30.3929
	9	8.20856	76.9459		0.00134386	76.9433	76.9486		12	11.5227	56.0979		0.00157289	56.0949	56.101		13	12.5317	44.8074		0.00157044	44.8044	44.8105		13	12.4679	58.2414		0.00156396	58.2383	58.2444		13	12.1741	29.3167		0.00142609	29.3139	29.3195
	9	8.25848	76.3447		0.00135576	76.3421	76.3474		12	11.5931	55.1011		0.0015756	55.098	55.1042		13	12.6085	44.1925		0.00156849	44.1894	44.1956		13	12.544	57.3503		0.00156812	57.3472	57.3534		13	12.2488	28.4066		0.0014071	28.4039	28.4094
	9	8.30839	75.7277		0.00136849	75.725	75.7304		12	11.6635	54.1821		0.00157803	54.179	54.1852		13	12.6854	43.6875		0.00156615	43.6844	43.6906		13	12.62	56.4024		0.00157169	56.3993	56.4055		13	12.3234	27.195		0.00138275	27.1923	27.1977
	9	8.3583	75.0448		0.00138116	75.0421	75.0475		12	11.7339	53.1323		0.00157972	53.1292	53.1354		13	12.7623	43.131		0.00156329	43.1279	43.1341		13	12.6961	55.4582		0.00157467	55.4551	55.4613		13	12.3981	25.751		0.00135463	25.7484	25.7537
	9	8.40822	74.3393		0.00139397	74.3365	74.342		12	11.8043	52.1168		0.00158069	52.1137	52.1199		13	12.8391	42.5092		0.00156044	42.5061	42.5122		13	12.7722	54.5179		0.00157714	54.5148	54.521		13	12.4728	24.213		0.00132076	24.2104	24.2156
	9	8.45813	73.5974		0.00140565	73.5946	73.6002		12	11.8747	51.1916		0.00158112	51.1885	51.1947		13	12.916	41.9355		0.00155757	41.9324	41.9385		13	12.8482	53.5548		0.00157894	53.5517	53.5579		13	12.5475	22.5118		0.00127746	22.5093	22.5143
	9	8.50804	72.8941		0.00141855	72.8913	72.8969		12	11.945	50.2632		0.00158094	50.2601	50.2663		13	12.9929	41.3996		0.00155419	41.3965	41.4026		13	12.9243	52.6372		0.00158023	52.6341	52.6403		13	12.6221	20.5367		0.00123357	20.5342	20.5391
	9	8.55795	72.0842		0.00142962	72.0814	72.087		13	12.0154	49.2072		0.00158008	49.2041	49.2103		14	13.0697	40.8087		0.00155084	40.8056	40.8117		14	13.0004	51.693		0.00158098	51.6899	51.6961		13	12.6968	18.722		0.00119545	18.7196	18.7243
	9	8.60787	71.3582		0.00144199	71.3554	71.3611		13	12.0858	48.1698		0.00157872	48.1667	48.1729		14	13.1466	40.259		0.00154759	40.256	40.2621		14	13.0764	50.6996		0.00158113	50.6965	50.7027		13	12.7715	17.2752		0.00117348	17.2729	17.2775
	9	8.65778	70.5098		0.00145447	70.5069	70.5126		13	12.1562	47.2353		0.00157657	47.2322	47.2384		14	13.2235	39.754		0.00154423	39.751	39.7571		14	13.1525	49.8123		0.0015808	49.8092	49.8154		13	12.8462	16.4896		0.00116158	16.4874	16.4919
	9	8.70769	69.6091		0.00146747	69.6062	69.612		13	12.2266	46.2011		0.00157387	46.198	46.2041		14	13.3003	39.2593		0.0015406	39.2563	39.2624		14	13.2286	48.963		0.00158004	48.9599	48.9661		13	12.9208	16.0775		0.00115294	16.0752	16.0797
	9	8.7576	68.6154		0.00147969	68.6125	68.6183		13	12.297	45.2104		0.00157046	45.2074	45.2135		14	13.3772	38.7509		0.00153643	38.7479	38.7539		14	13.3046	48.1401		0.00157846	48.137	48.1432		13	12.9955	15.7842		0.00114526	15.782	15.7865
	9	8.80752	67.6218		0.00149099	67.6188	67.6247		13	12.3673	44.198		0.00156634	44.1949	44.2011		14	13.4541	38.1944		0.00153174	38.1914	38.1974		14	13.3807	47.0898		0.00157651	47.0867	47.0929		14	13.0702	15.527		0.00113746	15.5247	15.5292
	9	8.85743	66.6417		0.00150235	66.6388	66.6447		13	12.4377	43.1762		0.00156125	43.1732	43.1793		14	13.5309	37.6001		0.00152725	37.5971	37.603		14	13.4568	46.176		0.00157415	46.1729	46.1791		14	13.1449	15.2697		0.00112869	15.2675	15.2719
	9	8.90734	65.5868		0.00151315	65.5838	65.5898		13	12.5081	42.0953		0.00155561	42.0922	42.0983		14	13.6078	37.0573		0.00152138	37.0543	37.0602		14	13.5328	45.3039		0.00157138	45.3008	45.307		14	13.2196	14.9848		0.00112308	14.9826	14.987
	9	8.95726	64.5046		0.0015232	64.5017	64.5076		13	12.5785	41.0517		0.0015491	41.0486	41.0547		14	13.6847	36.3839		0.00151574	36.381	36.3869		14	13.6089	44.4546		0.00156781	44.4515	44.4576		14	13.2942	14.805		0.00111698	14.8028	14.8072
	10	9.00717	63.4111		0.00153299	63.4081	63.4142		13	12.6489	39.9863		0.00154132	39.9833	39.9893		14	13.7615	35.769		0.0015099	35.766	35.772		14	13.685	43.5218		0.00156409	43.5187	43.5248		14	13.3689	14.6113		0.00110877	14.6092	14.6135
	10	9.05708	62.2451		0.00154113	62.242	62.2481		13	12.7193	38.8493		0.00153312	38.8463	38.8523		14	13.8384	35.1609		0.00150358	35.158	35.1639		14	13.761	42.6762		0.00155959	42.6732	42.6793		14	13.4436	14.3541		0.00110161	14.3519	14.3562
	10	9.10699	61.1765		0.00154889	61.1735	61.1796		13	12.7896	37.7714		0.0015239	37.7684	37.7744		14	13.9153	34.5323		0.00149759	34.5293	34.5352		14	13.8371	41.7738		0.00155445	41.7707	41.7768		14	13.5183	14.1328		0.00109344	14.1306	14.1349
	10	9.15691	60.0467		0.00155527	60.0437	60.0498		13	12.86	36.6686		0.00151465	36.6657	36.6716		14	13.9921	33.962		0.00149071	33.9591	33.9649		14	13.9132	40.8524		0.0015485	40.8494	40.8554		14	13.5929	13.8838		0.00108646	13.8817	13.8859
	10	9.20682	59.0077		0.00156182	59.0046	59.0108		13	12.9304	35.6531		0.00150424	35.6501	35.656		15	14.069	33.3333		0.00148453	33.3304	33.3362		14	13.9892	39.8931		0.00154263	39.89	39.8961		14	13.6676	13.6736		0.00107789	13.6715	13.6757
	10	9.25673	57.7917		0.00156724	57.7886	57.7948		14	13.0008	34.5971		0.00149264	34.5941	34.6		15	14.1459	32.7905		0.00147804	32.7876	32.7934		15	14.0653	39.0323		0.0015364	39.0293	39.0354		14	13.7423	13.4191		0.00106985	13.417	13.4212
	10	9.30664	56.6143		0.00157158	56.6112	56.6173		14	13.0712	33.5067		0.00147903	33.5038	33.5096		15	14.2227	32.2409		0.00147205	32.238	32.2438		15	14.1413	38.1906		0.00153028	38.1876	38.1936		14	13.817	13.184		0.00105841	13.1819	13.186
	10	9.35656	55.489		0.00157507	55.4859	55.4921		14	13.1415	32.323		0.00146704	32.3201	32.3259		15	14.2996	31.7496		0.00146485	31.7468	31.7525		15	14.2174	37.4208		0.00152308	37.4179	37.4238		14	13.8916	12.8548		0.0010502	12.8527	12.8568
	10	9.40647	54.3774		0.00157783	54.3743	54.3805		14	13.2119	31.351		0.00145284	31.3482	31.3539		15	14.3765	31.1794		0.00145744	31.1765	31.1822		15	14.2935	36.5753		0.00151587	36.5723	36.5783		14	13.9663	12.6224		0.00104287	12.6204	12.6245
	10	9.45638	53.2317		0.00157985	53.2286	53.2348		14	13.2823	30.2701		0.00143673	30.2673	30.2729		15	14.4533	30.6125		0.00144901	30.6097	30.6154		15	14.3695	35.7828		0.00150806	35.7799	35.7858		15	14.041	12.4177		0.00103098	12.4157	12.4197
	10	9.5063	52.0202		0.00158085	52.0171	52.0233		14	13.3527	29.1237		0.00142158	29.1209	29.1265		15	14.5302	29.9907		0.00144021	29.9879	29.9935		15	14.4456	34.9752		0.00150014	34.9722	34.9781		15	14.1157	12.0913		0.00102135	12.0893	12.0933
	10	9.55621	50.9494		0.00158113	50.9463	50.9525		14	13.4231	28.1113		0.00140544	28.1085	28.114		15	14.6071	29.3655		0.00143073	29.3627	29.3683		15	14.5217	34.2016		0.00149126	34.1987	34.2046		15	14.1903	11.8313		0.00100796	11.8293	11.8332
	10	9.60612	49.797		0.00158047	49.7939	49.8001		14	13.4935	27.0926		0.00138691	27.0899	27.0953		15	14.6839	28.7162		0.00141999	28.7134	28.719		15	14.5977	33.3826		0.00148085	33.3797	33.3855		15	14.265	11.4772		0.00099525	11.4752	11.4791
	10	9.65603	48.5447		0.00157898	48.5416	48.5478		14	13.5638	25.9898		0.00137065	25.9872	25.9925		15	14.7608	28.0085		0.00140936	28.0058	28.0113		15	14.6738	32.4764		0.00146929	32.4735	32.4793		15	14.3397	11.148		0.000982811	11.1461	11.1499
	10	9.70595	47.3876		0.00157667	47.3846	47.3907		14	13.6342	25.074		0.00135042	25.0713	25.0766		15	14.8377	27.3352		0.00139856	27.3324	27.3379		15	14.7499	31.5285		0.00145726	31.5256	31.5313		15	14.4144	10.8326		0.000971236	10.8307	10.8345
	10	9.75586	46.242		0.00157354	46.2389	46.2451		14	13.7046	23.993		0.00132945	23.9904	23.9956		15	14.9145	26.6756		0.00138545	26.6729	26.6783		15	14.8259	30.5995		0.00144337	30.5966	30.6023		15	14.489	10.545		0.000955641	10.5431	10.5468
	10	9.80577	45.1054		0.00156912	45.1023	45.1085		14	13.775	22.9339		0.00130781	22.9313	22.9364		15	14.9914	25.9061		0.0013696	25.9034	25.9088		15	14.902	29.5871		0.00143055	29.5843	29.5899		15	14.5637	10.166		0.000941645	10.1641	10.1678
	10	9.85568	43.8463		0.00156442	43.8432	43.8493		14	13.8454	21.8996		0.0012825	21.8971	21.9021		16	15.0683	25.0163		0.00135279	25.0137	25.019		15	14.9781	28.7036		0.00141515	28.7008	28.7064		15	14.6384	9.83402		0.000924533	9.83221	9.83584
	10	9.9056	42.7482		0.00155848	42.7452	42.7513		14	13.9158	20.7564		0.0012585	20.7539	20.7588		16	15.1451	24.1163		0.00133653	24.1136	24.1189		16	15.0541	27.6988		0.00139747	27.696	27.7015		15	14.7131	9.43845		0.000909792	9.43667	9.44023
	10	9.95551	41.5663		0.00155147	41.5632	41.5693		14	13.9861	19.7315		0.00122793	19.7291	19.7339		16	15.222	23.2849		0.00131616	23.2823	23.2875		16	15.1302	26.6105		0.00138052	26.6078	26.6133		15	14.7878	9.1065		0.000898751	9.10474	9.10826
	11	10.0054	40.3594		0.00154308	40.3563	40.3624		15	14.0565	18.501		0.00119583	18.4986	18.5033		16	15.2989	22.2921		0.00129752	22.2895	22.2946		16	15.2063	25.6247		0.00136173	25.622	25.6274		15	14.8624	8.86307		0.000889566	8.86133	8.86481
	11	10.0553	39.0957		0.00153234	39.0927	39.0987		15	14.1269	17.2892		0.00116076	17.2869	17.2915		16	15.3757	21.4264		0.0012792	21.4239	21.4289		16	15.2823	24.5895		0.00134655	24.5869	24.5922		15	14.9371	8.6639		0.000879978	8.66218	8.66563
	11	10.1052	37.6733		0.00152066	37.6703	37.6762		15	14.1973	16.0493		0.00112721	16.0471	16.0516		16	15.4526	20.6122		0.0012637	20.6097	20.6147		16	15.3584	23.7933		0.00133027	23.7907	23.7959		16	15.0118	8.4592		0.000870635	8.45749	8.4609
	11	10.1552	36.303		0.00150664	36.3	36.306		15	14.2677	14.9372		0.00108757	14.9351	14.9394		16	15.5295	19.9492		0.00124893	19.9467	19.9516		16	15.4345	22.9743		0.00131735	22.9717	22.9768		16	15.0865	8.26279		0.000862491	8.2611	8.26448
	11	10.2051	34.8329		0.00149225	34.83	34.8358		15	14.3381	13.7067		0.0010452	13.7047	13.7088		16	15.6063	19.3377		0.00123714	19.3352	19.3401		16	15.5105	22.3486		0.00130334	22.3461	22.3512		16	15.1611	8.09405		0.000853692	8.09238	8.09573
	11	10.255	33.4717		0.00147776	33.4688	33.4746		15	14.4084	12.4825		0.00100291	12.4805	12.4844		16	15.6832	18.8636		0.00122275	18.8612	18.866		16	15.5866	21.6926		0.00129004	21.6901	21.6952		16	15.2358	7.91425		0.000846282	7.91259	7.91591
	11	10.3049	32.2172		0.00146113	32.2143	32.22		15	14.4788	11.3454		0.000959991	11.3436	11.3473		16	15.7601	18.3002		0.00121222	18.2978	18.3026		16	15.6627	21.0898		0.00127815	21.0872	21.0923		16	15.3105	7.76487		0.000837241	7.76323	7.76651
	11	10.3548	30.8923		0.00144447	30.8894	30.8951		15	14.5492	10.2707		0.000920579	10.2689	10.2725		16	15.8369	17.8982		0.00119773	17.8959	17.9006		16	15.7387	20.5665		0.00126504	20.564	20.569		16	15.3852	7.58506		0.000829342	7.58344	7.58669
	11	10.4047	29.6649		0.00142583	29.6621	29.6677		15	14.6196	9.34862		0.000884449	9.34689	9.35035		16	15.9138	17.3589		0.00118291	17.3566	17.3612		16	15.8148	20.0053		0.00124875	20.0029	20.0078		16	15.4598	7.43015		0.000818597	7.42855	7.43176
	11	10.4546	28.3899		0.00140335	28.3872	28.3927		15	14.69	8.55425		0.000850681	8.55258	8.55592		16	15.9907	16.823		0.00116816	16.8207	16.8253		16	15.8909	19.3304		0.00123294	19.328	19.3328		16	15.5345	7.22268		0.000807067	7.2211	7.22427
	11	10.5045	26.9652		0.00137795	26.9625	26.9679		15	14.7603	7.85334		0.000821916	7.85173	7.85495		17	16.0675	16.3042		0.00115135	16.302	16.3065		16	15.9669	18.6972		0.00121429	18.6948	18.6995		16	15.6092	7.00415		0.000794708	7.00259	7.00571
	11	10.5545	25.4793		0.00134986	25.4766	25.4819		15	14.8307	7.28638		0.000790508	7.28483	7.28793		17	16.1444	15.7305		0.00113358	15.7283	15.7328		17	16.043	17.9767		0.00119264	17.9744	17.9791		16	15.6839	6.77455		0.000778076	6.77303	6.77608
	11	10.6044	23.9638		0.00131772	23.9612	23.9664		15	14.9011	6.69761		0.000761121	6.69612	6.6991		17	16.2213	15.1431		0.00111313	15.1409	15.1453		17	16.119	17.1729		0.00116806	17.1706	17.1752		16	15.7585	6.47303		0.000759207	6.47154	6.47452
	11	10.6543	22.3667		0.00128332	22.3641	22.3692		15	14.9715	6.17426		0.000724473	6.17284	6.17568		17	16.2981	14.4904		0.00109317	14.4882	14.4925		17	16.1951	16.3008		0.00113883	16.2985	16.303		16	15.8332	6.14108		0.000741028	6.13963	6.14253
	11	10.7042	20.7922		0.00124575	20.7898	20.7947		16	15.0419	5.55746		0.000695865	5.5561	5.55882		17	16.375	13.8754		0.00106929	13.8733	13.8775		17	16.2712	15.3149		0.0011049	15.3127	15.3171		16	15.9079	5.83126		0.000724299	5.82984	5.83268
	11	10.7541	19.2087		0.00119527	19.2064	19.211		16	15.1123	5.10264		0.000661029	5.10135	5.10394		17	16.4519	13.1677		0.00104735	13.1657	13.1698		17	16.3472	14.2343		0.00106658	14.2322	14.2363		16	15.9826	5.55463		0.000707067	5.55325	5.55602
	11	10.804	17.269		0.00113022	17.2668	17.2712		16	15.1826	4.5793		0.000620592	4.57808	4.58051		17	16.5287	12.5425		0.00101813	12.5405	12.5445		17	16.4233	13.0891		0.00102159	13.0871	13.0911		17	16.0572	5.27801		0.000680189	5.27668	5.27934
	11	10.8539	15.0344		0.00105727	15.0323	15.0364		16	15.253	4.01234		0.000580031	4.0112	4.01347		17	16.6056	11.7455		0.000984824	11.7436	11.7474		17	16.4994	11.8379		0.000973232	11.836	11.8398		17	16.1319	4.86307		0.000652328	4.86179	4.86435
	11	10.9039	12.8224		0.000985525	12.8205	12.8244		16	15.3234	3.48587		0.000539165	3.48482	3.48693		17	16.6825	10.8832		0.000944629	10.8814	10.8851		17	16.5754	10.5942		0.000911382	10.5924	10.596		17	16.2066	4.45367		0.000618444	4.45245	4.45488
	11	10.9538	10.9009		0.000931915	10.8991	10.9027		16	15.3938	2.99679		0.000485689	2.99584	2.99774		17	16.7593	9.90415		0.00089608	9.9024	9.90591		17	16.6515	9.14193		0.000840802	9.14028	9.14357		17	16.2813	3.9834		0.000584417	3.98226	3.98455
	12	11.0037	9.60775		0.00088957	9.60601	9.60949		16	15.4642	2.41737		0.000430018	2.41653	2.41821		17	16.8362	8.80484		0.000847434	8.80318	8.8065		17	16.7276	7.65556		0.000759954	7.65407	7.65705		17	16.356	3.5408		0.000539806	3.53974	3.54186
	12	11.0536	8.66399		0.000843254	8.66234	8.66564		16	15.5346	1.88468		0.000375422	1.88394	1.88541		17	16.9131	7.78797		0.000780142	7.78644	7.7895		17	16.8036	6.15402		0.000668611	6.15271	6.15533		17	16.4306	3.00415		0.000492177	3.00319	3.00511
	12	11.1035	7.70435		0.000782597	7.70282	7.70588		16	15.6049	1.42986		0.000319451	1.42924	1.43049		17	16.9899	6.51001		0.000698666	6.50864	6.51138		17	16.8797	4.6904		0.000572269	4.68928	4.69152		17	16.5053	2.48409		0.000433006	2.48325	2.48494
	12	11.1534	6.55414		0.000713843	6.55274	6.55554		16	15.6753	1.03112		0.000266136	1.0306	1.03165		18	17.0668	5.14617		0.000601418	5.145	5.14735		17	16.9558	3.38983		0.000463773	3.38892	3.39074		17	16.58	1.91148		0.000360098	1.91077	1.91219
	12	11.2033	5.38578		0.0006215	5.38457	5.387		16	15.7457	0.713373		0.000214224	0.712953	0.713793		18	17.1437	3.75829		0.000489485	3.75733	3.75925		18	17.0318	2.19922		0.000372913	2.19849	2.19995		17	16.6547	1.31397		0.000296662	1.31339	1.31455
	12	11.2532	4.02459		0.00048601	4.02364	4.02554		16	15.8161	0.461045		0.000152673	0.460746	0.461344		18	17.2205	2.45628		0.000372199	2.45556	2.45701		18	17.1079	1.41053		0.000279726	1.40999	1.41108		17	16.7293	0.887967		0.000225641	0.887524	0.888408
	12	11.3032	2.42065		0.000335874	2.42	2.42131		16	15.8865	0.233638		9.50043e-05	0.233451	0.233824		18	17.2974	1.40506		0.000253313	1.40457	1.40556		18	17.184	0.788685		0.000185434	0.788322	0.789049		17	16.804	0.511757		0.000154947	0.511453	0.51206
	12	11.3531	1.14113		0.000197151	1.14075	1.14152		16	15.9568	0.0903399		5.29421e-05	0.0902361	0.0904437		18	17.3743	0.645848		0.000136076	0.645582	0.646115		18	17.26	0.34505		9.7316e-05	0.344859	0.345241		17	16.8787	0.240664		7.79875e-05	0.240511	0.240817
	12	11.403	0.390208		6.56398e-05	0.39008	0.390337		17	16.0272	0.0280365		2.49599e-05	0.0279876	0.0280855		18	17.4511	0.18551		7.86119e-05	0.185356	0.185664		18	17.3361	0.0947939		4.76921e-05	0.0947005	0.0948874		17	16.9534	0.0608575		4.07367e-05	0.0607777	0.0609374
	12	11.4529	0.0431044		3.76973e-11	0.0431044	0.0431044		17	16.0976	0.00623034		3.76973e-11	0.00623034	0.00623034		18	17.528	0.0618365		0	0.0618365	0.0618365		18	17.4122	0.0227505		#NUM!	#NUM!	#NUM!		18	17.028	0.0165975		0	0.0165975	0.0165975
	12	11.5028	1.42109e-14		0	1.42109e-14	1.42109e-14		17	16.168	1.42109e-14		0	1.42109e-14	1.42109e-14		18	17.6049	0		0	#NUM!	#NUM!		18	17.4882	-2.84217e-14		0	#NUM!	#NUM!		18	17.1027	0		0	#NUM!	#NUM!

## Sheet: new implant DDD wo RF
	Z	1.95996
		Boston Accolade DR								Boston Accolade DR EL								Microport Alizea DR								Abbott Assurity MRI DR								Medtronic Azure XT DR								Biotronik Edora 8 DR
		time_y	Product_Survival_%		Se	LCI	UCI			time_y	Product_Survival_%		Se	LCI	UCI			time_y	Product_Survival_%		Se	LCI	UCI			time_y	Product_Survival_%		Se	LCI	UCI			time_y	Product_Survival_%		Se	LCI	UCI			time_y	Product_Survival_%		Se	LCI	UCI
	1	0.46646	99.9972		1.68292e-05	99.9971	99.9972		1	0.758931	99.9944		2.37356e-05	99.9943	99.9944		1	0.476878	99.9965		1.88099e-05	99.9964	99.9965		1	0.383065	99.9985		1.23779e-05	99.9984	99.9985		1	0.557595	99.9983		1.29894e-05	99.9983	99.9983		1	0.363336	99.9969		2.16498e-05	99.9968	99.9969
	1	0.513455	99.9972		1.68292e-05	99.9971	99.9972		1	0.833284	99.9944		2.37356e-05	99.9943	99.9944		1	0.552961	99.9965		1.88099e-05	99.9964	99.9965		1	0.442211	99.9985		2.14388e-05	99.9984	99.9985		1	0.624592	99.9983		1.29894e-05	99.9983	99.9983		1	0.429615	99.9953		2.16498e-05	99.9953	99.9954
	1	0.56045	99.9972		1.68292e-05	99.9971	99.9972		1	0.907636	99.9944		2.37356e-05	99.9943	99.9944		1	0.629045	99.9965		1.88099e-05	99.9964	99.9965		1	0.501358	99.9954		2.14388e-05	99.9954	99.9954		1	0.69159	99.9983		1.29894e-05	99.9983	99.9983		1	0.495893	99.9953		2.79493e-05	99.9953	99.9954
	1	0.607445	99.9972		1.68292e-05	99.9971	99.9972		1	0.981989	99.9944		2.74073e-05	99.9943	99.9944		1	0.705128	99.9965		1.88099e-05	99.9964	99.9965		1	0.560505	99.9954		2.47552e-05	99.9954	99.9955		1	0.758587	99.9983		1.29894e-05	99.9983	99.9983		1	0.562172	99.9922		2.79493e-05	99.9921	99.9922
	1	0.65444	99.9972		2.06113e-05	99.9971	99.9972		2	1.05634	99.9925		3.0642e-05	99.9924	99.9925		1	0.781212	99.9965		1.88099e-05	99.9964	99.9965		1	0.619651	99.9939		2.47552e-05	99.9938	99.9939		1	0.825584	99.9983		1.29894e-05	99.9983	99.9983		1	0.628451	99.9922		3.53526e-05	99.9921	99.9923
	1	0.701435	99.9958		2.06113e-05	99.9957	99.9958		2	1.13069	99.9906		3.0642e-05	99.9905	99.9907		1	0.857295	99.9965		1.88099e-05	99.9964	99.9965		1	0.678798	99.9939		2.76769e-05	99.9938	99.9939		1	0.892582	99.9983		1.29894e-05	99.9983	99.9983		1	0.69473	99.9875		3.74968e-05	99.9874	99.9876
	1	0.748429	99.9958		2.06113e-05	99.9957	99.9958		2	1.20505	99.9906		3.0642e-05	99.9905	99.9907		1	0.933379	99.9965		1.88099e-05	99.9964	99.9965		1	0.737944	99.9923		3.03183e-05	99.9923	99.9924		1	0.959579	99.9983		1.83697e-05	99.9983	99.9983		1	0.761009	99.9859		3.74968e-05	99.9859	99.986
	1	0.795424	99.9958		2.66087e-05	99.9957	99.9958		2	1.2794	99.9906		3.35663e-05	99.9905	99.9907		2	1.00946	99.9965		1.88099e-05	99.9964	99.9965		1	0.797091	99.9908		3.03183e-05	99.9907	99.9909		2	1.02658	99.9966		2.59782e-05	99.9966	99.9967		1	0.827288	99.9859		3.74968e-05	99.9859	99.986
	1	0.842419	99.9929		2.66087e-05	99.9929	99.993		2	1.35375	99.9887		3.62554e-05	99.9887	99.9888		2	1.08555	99.9965		2.66008e-05	99.9964	99.9965		1	0.856238	99.9908		3.50081e-05	99.9907	99.9909		2	1.09357	99.9933		2.59782e-05	99.9932	99.9933		1	0.893567	99.9859		3.74968e-05	99.9859	99.986
	1	0.889414	99.9929		2.66087e-05	99.9929	99.993		2	1.42811	99.9869		3.62554e-05	99.9868	99.9869		2	1.16163	99.9929		2.66008e-05	99.9929	99.993		1	0.915384	99.9877		3.50081e-05	99.9877	99.9878		2	1.16057	99.9933		2.90443e-05	99.9932	99.9933		1	0.959846	99.9859		3.95248e-05	99.9859	99.986
	1	0.936409	99.9929		2.91482e-05	99.9929	99.993		2	1.50246	99.9869		3.62554e-05	99.9868	99.9869		2	1.23771	99.9929		2.97403e-05	99.9929	99.993		1	0.974531	99.9877		3.50081e-05	99.9877	99.9878		2	1.22757	99.9916		2.90443e-05	99.9915	99.9916		2	1.02613	99.9844		4.14536e-05	99.9843	99.9845
	1	0.983404	99.9915		3.14834e-05	99.9914	99.9916		2	1.57681	99.9869		4.1109e-05	99.9868	99.9869		2	1.3138	99.9912		3.25786e-05	99.9911	99.9912		2	1.03368	99.9877		3.71314e-05	99.9877	99.9878		2	1.29457	99.9916		2.90443e-05	99.9915	99.9916		2	1.0924	99.9828		4.50641e-05	99.9827	99.9829
	2	1.0304	99.9901		3.3657e-05	99.99	99.9902		2	1.65116	99.9831		4.54469e-05	99.983	99.9832		2	1.38988	99.9894		3.25786e-05	99.9893	99.9894		2	1.09282	99.9862		4.10497e-05	99.9861	99.9863		2	1.36156	99.9916		2.90443e-05	99.9915	99.9916		2	1.15868	99.9797		5.15312e-05	99.9796	99.9798
	2	1.07739	99.9887		3.3657e-05	99.9886	99.9887		2	1.72552	99.9793		4.54469e-05	99.9793	99.9794		2	1.46596	99.9894		3.25786e-05	99.9893	99.9894		2	1.15197	99.9831		4.28746e-05	99.9831	99.9832		2	1.42856	99.9916		3.18161e-05	99.9915	99.9916		2	1.22496	99.9734		5.30247e-05	99.9733	99.9735
	2	1.12439	99.9887		3.56984e-05	99.9886	99.9887		2	1.79987	99.9793		4.54469e-05	99.9793	99.9794		2	1.54205	99.9894		3.51886e-05	99.9893	99.9895		2	1.21112	99.9816		4.28746e-05	99.9815	99.9817		2	1.49556	99.9899		3.4365e-05	99.9898	99.9899		2	1.29124	99.9719		5.44773e-05	99.9718	99.972
	2	1.17138	99.9873		3.56984e-05	99.9872	99.9873		2	1.87422	99.9793		4.74673e-05	99.9792	99.9794		2	1.61813	99.9876		3.51886e-05	99.9875	99.9877		2	1.27026	99.9816		4.63092e-05	99.9815	99.9817		2	1.56256	99.9882		3.67375e-05	99.9881	99.9883		2	1.35752	99.9703		5.72719e-05	99.9702	99.9704
	2	1.21838	99.9873		3.56984e-05	99.9872	99.9873		2	1.94857	99.9775		4.74673e-05	99.9774	99.9776		2	1.69421	99.9876		3.76179e-05	99.9875	99.9877		2	1.32941	99.9785		4.63092e-05	99.9785	99.9786		2	1.62955	99.9865		3.89656e-05	99.9864	99.9866		2	1.4238	99.9672		5.86192e-05	99.9671	99.9673
	2	1.26537	99.9873		3.56984e-05	99.9872	99.9873		3	2.02293	99.9775		4.74673e-05	99.9774	99.9776		2	1.7703	99.9858		3.98994e-05	99.9858	99.9859		2	1.38856	99.9785		4.63092e-05	99.9785	99.9786		2	1.69655	99.9848		3.89656e-05	99.9847	99.9849		2	1.49008	99.9656		6.37238e-05	99.9655	99.9658
	2	1.31237	99.9873		3.56984e-05	99.9872	99.9873		3	2.09728	99.9775		4.74673e-05	99.9774	99.9776		2	1.84638	99.9841		4.20573e-05	99.984	99.9842		2	1.4477	99.9785		4.63092e-05	99.9785	99.9786		2	1.76355	99.9848		4.1073e-05	99.9847	99.9849		2	1.55636	99.9594		6.61283e-05	99.9592	99.9595
	2	1.35936	99.9873		3.56984e-05	99.9872	99.9873		3	2.17163	99.9775		4.74673e-05	99.9774	99.9776		2	1.92246	99.9823		4.41097e-05	99.9822	99.9824		2	1.50685	99.9785		4.63092e-05	99.9785	99.9786		2	1.83055	99.9831		4.1073e-05	99.983	99.9832		2	1.62264	99.9563		6.84482e-05	99.9561	99.9564
	2	1.40636	99.9873		3.94655e-05	99.9872	99.9873		3	2.24599	99.9775		4.74673e-05	99.9774	99.9776		2	1.99855	99.9805		4.97611e-05	99.9804	99.9806		2	1.566	99.9785		4.95059e-05	99.9785	99.9786		2	1.89754	99.9831		4.1073e-05	99.983	99.9832		2	1.68891	99.9531		6.95791e-05	99.953	99.9533
	2	1.45335	99.9844		4.122e-05	99.9843	99.9845		3	2.32034	99.9775		5.12695e-05	99.9774	99.9776		3	2.07463	99.9752		5.15072e-05	99.9751	99.9753		2	1.62514	99.9755		5.25081e-05	99.9754	99.9756		2	1.96454	99.9831		4.30774e-05	99.983	99.9832		2	1.75519	99.9516		7.28664e-05	99.9514	99.9517
	2	1.50035	99.983		4.122e-05	99.9829	99.9831		3	2.39469	99.9737		5.12695e-05	99.9736	99.9738		3	2.15071	99.9735		5.31959e-05	99.9734	99.9736		2	1.68429	99.9724		5.25081e-05	99.9723	99.9725		3	2.03154	99.9814		4.30774e-05	99.9814	99.9815		2	1.82147	99.9469		7.49777e-05	99.9467	99.947
	2	1.54734	99.983		4.29029e-05	99.9829	99.9831		3	2.46904	99.9737		5.12695e-05	99.9736	99.9738		3	2.2268	99.9717		5.31959e-05	99.9716	99.9718		2	1.74344	99.9724		5.25081e-05	99.9723	99.9725		3	2.09854	99.9814		4.68293e-05	99.9813	99.9815		2	1.88775	99.9438		7.60114e-05	99.9436	99.9439
	2	1.59434	99.9816		4.45221e-05	99.9815	99.9817		3	2.5434	99.9737		5.12695e-05	99.9736	99.9738		3	2.30288	99.9717		5.48326e-05	99.9716	99.9718		2	1.80258	99.9724		5.39465e-05	99.9723	99.9725		3	2.16553	99.9781		4.85966e-05	99.978	99.9782		2	1.95403	99.9422		7.80375e-05	99.942	99.9423
	2	1.64133	99.9802		4.75954e-05	99.9801	99.9803		3	2.61775	99.9737		5.48084e-05	99.9736	99.9738		3	2.37897	99.9699		5.48326e-05	99.9698	99.97		2	1.86173	99.9709		5.39465e-05	99.9708	99.971		3	2.23253	99.9764		4.85966e-05	99.9763	99.9765		3	2.02031	99.9391		8.09814e-05	99.9389	99.9392
	2	1.68833	99.9773		4.90599e-05	99.9772	99.9774		3	2.6921	99.97		5.64947e-05	99.9698	99.9701		3	2.45505	99.9699		5.79674e-05	99.9698	99.97		2	1.92088	99.9709		5.67139e-05	99.9708	99.971		3	2.29953	99.9764		4.85966e-05	99.9763	99.9765		3	2.08659	99.9344		8.56629e-05	99.9342	99.9345
	2	1.73532	99.9759		5.32118e-05	99.9758	99.976		3	2.76645	99.9681		5.8132e-05	99.968	99.9682		3	2.53113	99.9664		5.94727e-05	99.9663	99.9665		2	1.98002	99.9678		6.06283e-05	99.9677	99.9679		3	2.36652	99.9764		4.85966e-05	99.9763	99.9765		3	2.15287	99.9266		9.51525e-05	99.9264	99.9268
	2	1.78232	99.9717		5.45255e-05	99.9716	99.9718		3	2.84081	99.9662		6.12754e-05	99.9661	99.9663		3	2.60722	99.9646		6.09409e-05	99.9645	99.9647		3	2.03917	99.9632		6.06283e-05	99.9631	99.9633		3	2.43352	99.9764		4.85966e-05	99.9763	99.9765		3	2.21915	99.9094		9.91653e-05	99.9092	99.9096
	2	1.82931	99.9703		5.45255e-05	99.9702	99.9704		3	2.91516	99.9624		6.2788e-05	99.9623	99.9626		3	2.6833	99.9628		6.23744e-05	99.9627	99.963		3	2.09832	99.9632		6.18781e-05	99.9631	99.9633		3	2.50052	99.9764		5.03019e-05	99.9763	99.9765		3	2.28543	99.9016		9.91653e-05	99.9014	99.9018
	2	1.87631	99.9703		5.45255e-05	99.9702	99.9704		3	2.98951	99.9606		6.2788e-05	99.9604	99.9607		3	2.75938	99.9611		6.51468e-05	99.961	99.9612		3	2.15746	99.9617		6.43046e-05	99.9616	99.9618		3	2.56752	99.9747		5.6611e-05	99.9746	99.9748		3	2.3517	99.9016		0.000106737	99.9014	99.9018
	2	1.9233	99.9703		5.70621e-05	99.9701	99.9704		4	3.06387	99.9606		6.2788e-05	99.9604	99.9607		3	2.83547	99.9575		6.51468e-05	99.9574	99.9577		3	2.21661	99.9586		6.54841e-05	99.9585	99.9588		3	2.63451	99.9679		5.6611e-05	99.9678	99.9681		3	2.41798	99.8859		0.000113118	99.8857	99.8862
	2	1.9703	99.9674		5.94905e-05	99.9673	99.9675		4	3.13822	99.9606		6.57086e-05	99.9604	99.9607		3	2.91155	99.9575		6.78057e-05	99.9574	99.9577		3	2.27576	99.9571		6.54841e-05	99.957	99.9572		3	2.70151	99.9679		5.6611e-05	99.9678	99.9681		3	2.48426	99.8719		0.000117841	99.8716	99.8721
	3	2.01729	99.9646		5.94905e-05	99.9645	99.9647		4	3.21257	99.9568		6.85047e-05	99.9567	99.9569		3	2.98763	99.954		7.03641e-05	99.9539	99.9541		3	2.3349	99.9571		6.77814e-05	99.957	99.9572		3	2.76851	99.9679		5.9515e-05	99.9678	99.9681		3	2.55054	99.8609		0.000124275	99.8607	99.8612
	3	2.06428	99.9646		6.06682e-05	99.9645	99.9647		4	3.28692	99.953		6.98607e-05	99.9529	99.9532		4	3.06372	99.9505		7.40357e-05	99.9503	99.9506		3	2.39405	99.954		6.89013e-05	99.9539	99.9542		3	2.83551	99.9646		6.0915e-05	99.9644	99.9647		3	2.61682	99.8453		0.00012798	99.8451	99.8456
	3	2.11128	99.9632		6.18235e-05	99.9631	99.9633		4	3.36128	99.9512		6.98607e-05	99.951	99.9513		4	3.1398	99.9452		7.52197e-05	99.945	99.9453		3	2.4532	99.9525		7.21566e-05	99.9524	99.9526		3	2.9025	99.9629		6.22835e-05	99.9628	99.963		3	2.6831	99.8359		0.000135657	99.8357	99.8362
	3	2.15827	99.9618		6.18235e-05	99.9616	99.9619		4	3.43563	99.9512		7.24965e-05	99.951	99.9513		4	3.21588	99.9434		7.63853e-05	99.9432	99.9435		3	2.51234	99.9479		7.72774e-05	99.9478	99.9481		3	2.9695	99.9612		6.36226e-05	99.9611	99.9613		3	2.74938	99.8156		0.000142375	99.8154	99.8159
	3	2.20527	99.9618		6.18235e-05	99.9616	99.9619		4	3.50998	99.9474		7.24965e-05	99.9473	99.9476		4	3.29197	99.9416		7.97797e-05	99.9415	99.9418		3	2.57149	99.9402		7.82612e-05	99.9401	99.9404		4	3.0365	99.9595		6.36226e-05	99.9594	99.9596		3	2.81566	99.7969		0.000145617	99.7966	99.7972
	3	2.25226	99.9618		6.40714e-05	99.9616	99.9619		4	3.58433	99.9474		7.37791e-05	99.9473	99.9476		4	3.36805	99.9363		8.19644e-05	99.9362	99.9365		3	2.63064	99.9387		8.01927e-05	99.9386	99.9389		4	3.1035	99.9595		6.4934e-05	99.9594	99.9596		3	2.88194	99.7875		0.000152402	99.7872	99.7878
	3	2.29926	99.9589		6.40714e-05	99.9588	99.9591		4	3.65869	99.9455		7.74991e-05	99.9454	99.9457		4	3.44413	99.9328		8.81936e-05	99.9326	99.9329		3	2.68978	99.9356		8.20786e-05	99.9355	99.9358		4	3.17049	99.9578		6.62194e-05	99.9577	99.9579		3	2.94821	99.7672		0.00016084	99.7669	99.7675
	3	2.34625	99.9589		6.51663e-05	99.9588	99.9591		4	3.73304	99.9399		7.74991e-05	99.9398	99.9401		4	3.52022	99.9222		9.21119e-05	99.922	99.9223		3	2.74893	99.9326		8.66133e-05	99.9324	99.9328		4	3.23749	99.9561		7.34601e-05	99.956	99.9563		4	3.01449	99.7406		0.00016793	99.7403	99.741
	3	2.39325	99.9575		6.93728e-05	99.9574	99.9577		4	3.80739	99.9399		7.87e-05	99.9397	99.9401		4	3.5963	99.9151		9.40097e-05	99.9149	99.9153		3	2.80808	99.9249		8.7492e-05	99.9248	99.9251		4	3.30449	99.946		7.45984e-05	99.9459	99.9462		4	3.08077	99.7172		0.000174729	99.7169	99.7175
	3	2.44024	99.9519		6.93728e-05	99.9517	99.952		4	3.88175	99.938		8.10483e-05	99.9379	99.9382		4	3.67239	99.9115		9.58697e-05	99.9114	99.9117		3	2.86722	99.9234		8.92233e-05	99.9232	99.9236		4	3.37149	99.9443		7.68244e-05	99.9442	99.9445		4	3.14705	99.6938		0.00018592	99.6934	99.6941
	3	2.48724	99.9519		6.93728e-05	99.9517	99.952		4	3.9561	99.9343		8.33302e-05	99.9341	99.9344		4	3.74847	99.908		0.000100369	99.9078	99.9082		3	2.92637	99.9203		9.00765e-05	99.9202	99.9205		4	3.43848	99.9409		7.79135e-05	99.9408	99.9411		4	3.21333	99.6531		0.000194881	99.6528	99.6535
	3	2.53423	99.9519		6.93728e-05	99.9517	99.952		5	4.03045	99.9305		8.33302e-05	99.9303	99.9307		4	3.82455	99.8992		0.000105513	99.899	99.8994		3	2.98552	99.9188		9.09216e-05	99.9186	99.919		4	3.50548	99.9393		8.10929e-05	99.9391	99.9394		4	3.27961	99.6188		0.000205714	99.6184	99.6192
	3	2.58123	99.9519		7.13831e-05	99.9517	99.952		5	4.1048	99.9305		8.33302e-05	99.9303	99.9307		4	3.90064	99.8885		0.000107994	99.8883	99.8888		4	3.04466	99.9173		9.25886e-05	99.9171	99.9174		4	3.57248	99.9342		8.61308e-05	99.934	99.9344		4	3.34589	99.575		0.000219195	99.5746	99.5754
	3	2.62822	99.949		7.23672e-05	99.9489	99.9492		5	4.17916	99.9305		8.55511e-05	99.9303	99.9307		4	3.97672	99.8832		0.000112005	99.883	99.8835		4	3.10381	99.9142		9.25886e-05	99.914	99.9144		4	3.63948	99.9258		8.90164e-05	99.9256	99.9259		4	3.41217	99.5172		0.000234201	99.5167	99.5177
	3	2.67522	99.9476		7.52422e-05	99.9475	99.9477		5	4.25351	99.9268		8.77157e-05	99.9266	99.9269		5	4.0528	99.8744		0.000114343	99.8742	99.8746		4	3.16295	99.9142		9.34109e-05	99.914	99.9144		4	3.70647	99.9207		9.36278e-05	99.9205	99.9209		4	3.47845	99.4485		0.000246098	99.448	99.4489
	3	2.72221	99.9434		7.61764e-05	99.9432	99.9435		5	4.32786	99.923		8.87781e-05	99.9228	99.9232		5	4.12889	99.8691		0.000120357	99.8688	99.8693		4	3.2221	99.9127		9.7418e-05	99.9125	99.9129		4	3.77347	99.9123		9.62882e-05	99.9121	99.9125		4	3.54473	99.3906		0.000257732	99.3901	99.3911
	3	2.76921	99.9419		7.61764e-05	99.9418	99.9421		5	4.40221	99.9211		9.2906e-05	99.9209	99.9213		5	4.20497	99.8549		0.000128163	99.8547	99.8552		4	3.28125	99.905		0.000100508	99.9048	99.9052		4	3.84047	99.9072		9.97248e-05	99.907	99.9074		4	3.611	99.3313		0.000272263	99.3307	99.3318
	3	2.8162	99.9419		7.98036e-05	99.9418	99.9421		5	4.47657	99.9136		9.2906e-05	99.9134	99.9138		5	4.28105	99.8355		0.000132891	99.8352	99.8357		4	3.34039	99.8989		0.000105698	99.8987	99.8991		4	3.90747	99.9005		0.000103046	99.9002	99.9007		4	3.67728	99.2531		0.000286573	99.2526	99.2537
	3	2.8632	99.9363		8.32726e-05	99.9361	99.9364		5	4.55092	99.9136		9.39095e-05	99.9134	99.9138		5	4.35714	99.8231		0.000136812	99.8228	99.8234		4	3.39954	99.8882		0.000107135	99.8879	99.8884		4	3.97446	99.8937		0.000110153	99.8935	99.8939		4	3.74356	99.1719		0.000299924	99.1713	99.1725
	3	2.91019	99.9306		8.5782e-05	99.9304	99.9308		5	4.62527	99.9117		9.5885e-05	99.9115	99.9119		5	4.43322	99.8125		0.000142491	99.8122	99.8128		4	3.45869	99.8851		0.000109254	99.8849	99.8853		5	4.04146	99.8785		0.000113167	99.8783	99.8787		4	3.80984	99.0922		0.000315124	99.0916	99.0928
	3	2.95719	99.9264		9.05921e-05	99.9262	99.9265		5	4.69963	99.908		0.000102499	99.9078	99.9082		5	4.5093	99.7966		0.000149725	99.7963	99.7968		4	3.51783	99.8805		0.000111333	99.8803	99.8807		5	4.10846	99.8718		0.000113167	99.8715	99.872		4	3.87612	98.9969		0.000328202	98.9963	98.9975
	4	3.00418	99.9179		9.36612e-05	99.9177	99.918		5	4.77398	99.8948		0.000106092	99.8946	99.895		5	4.58539	99.7753		0.000155494	99.775	99.7756		4	3.57698	99.8759		0.000117347	99.8757	99.8761		5	4.17545	99.8718		0.000116826	99.8715	99.872		4	3.9424	98.911		0.000343877	98.9103	98.9116
	4	3.05118	99.9122		9.36612e-05	99.912	99.9124		5	4.84833	99.8873		0.000110419	99.8871	99.8875		5	4.66147	99.7576		0.000164834	99.7573	99.758		4	3.63613	99.8621		0.000121818	99.8619	99.8623		5	4.24245	99.8633		0.000119672	99.8631	99.8636		5	4.00868	98.8032		0.000361159	98.8025	98.8039
	4	3.09817	99.9122		9.66326e-05	99.912	99.9124		5	4.92268	99.8779		0.000111264	99.8777	99.8781		5	4.73755	99.7276		0.000169569	99.7272	99.7279		4	3.69527	99.8514		0.000126735	99.8511	99.8516		5	4.30945	99.8566		0.000123136	99.8563	99.8568		5	4.07496	98.6782		0.000379214	98.6774	98.6789
	4	3.14517	99.9065		9.95149e-05	99.9063	99.9067		5	4.99704	99.876		0.000112935	99.8758	99.8763		5	4.81364	99.7116		0.000179149	99.7113	99.712		4	3.75442	99.8391		0.000131466	99.8389	99.8394		5	4.37645	99.8481		0.000128483	99.8479	99.8484		5	4.14124	98.5407		0.000395062	98.5399	98.5414
	4	3.19216	99.9009		0.000106378	99.9007	99.9011		6	5.07139	99.8723		0.000116205	99.8721	99.8725		5	4.88972	99.678		0.000188237	99.6776	99.6784		4	3.81357	99.8269		0.000134905	99.8266	99.8271		5	4.44344	99.8346		0.000132351	99.8344	99.8349		5	4.20751	98.4141		0.000412825	98.4133	98.4149
	4	3.23916	99.8867		0.000109648	99.8865	99.8869		6	5.14574	99.8648		0.000121715	99.8645	99.865		5	4.9658	99.6444		0.000193754	99.644	99.6448		4	3.87271	99.8177		0.000138808	99.8174	99.8179		5	4.51044	99.8245		0.000137338	99.8243	99.8248		5	4.27379	98.2657		0.000429103	98.2648	98.2665
	4	3.28615	99.8796		0.000113448	99.8794	99.8798		6	5.22009	99.8516		0.000124753	99.8514	99.8519		6	5.04189	99.6232		0.000201742	99.6228	99.6236		4	3.93186	99.8069		0.000143138	99.8067	99.8072		5	4.57744	99.811		0.000140365	99.8107	99.8113		5	4.34007	98.1235		0.000447261	98.1226	98.1244
	4	3.33315	99.8711		0.000114686	99.8709	99.8714		6	5.29445	99.8441		0.000129177	99.8439	99.8444		6	5.11797	99.5913		0.000211918	99.5909	99.5917		4	3.99101	99.7947		0.000147857	99.7944	99.795		5	4.64444	99.8026		0.000146801	99.8023	99.8029		5	4.40635	97.9579		0.000463685	97.957	97.9588
	4	3.38014	99.8683		0.000118323	99.8681	99.8685		6	5.3688	99.8329		0.000129899	99.8326	99.8331		6	5.19406	99.5489		0.000220827	99.5484	99.5493		5	4.05015	99.7809		0.000153425	99.7806	99.7812		5	4.71143	99.784		0.000152415	99.7837	99.7843		5	4.47263	97.8016		0.000483053	97.8007	97.8026
	4	3.42714	99.8598		0.000120686	99.8596	99.86		6	5.44315	99.831		0.000132043	99.8307	99.8312		6	5.27014	99.51		0.000231284	99.5095	99.5104		5	4.1093	99.764		0.000158797	99.7637	99.7644		5	4.77843	99.7672		0.000157294	99.7668	99.7675		5	4.53891	97.6094		0.000503663	97.6085	97.6104
	4	3.47413	99.8541		0.000127512	99.8539	99.8544		6	5.51751	99.8253		0.000135539	99.8251	99.8256		6	5.34622	99.4622		0.000237995	99.4617	99.4627		5	4.16845	99.7472		0.000163991	99.7469	99.7475		5	4.84543	99.752		0.000165611	99.7516	99.7523		5	4.60519	97.3954		0.00052154	97.3944	97.3964
	4	3.52112	99.8371		0.000130249	99.8369	99.8374		6	5.59186	99.816		0.000137594	99.8157	99.8162		6	5.42231	99.4303		0.000244517	99.4299	99.4308		5	4.22759	99.7303		0.000169474	99.73	99.7307		5	4.91243	99.725		0.000170109	99.7246	99.7253		5	4.67147	97.2016		0.00054188	97.2006	97.2027
	4	3.56812	99.8301		0.000134513	99.8298	99.8303		6	5.66621	99.8103		0.000143582	99.81	99.8106		6	5.49839	99.3985		0.000255692	99.398	99.399		5	4.28674	99.712		0.000176085	99.7116	99.7123		5	4.97942	99.7098		0.000175925	99.7094	99.7101		5	4.73775	96.972		0.000559304	96.9709	96.9731
	4	3.61511	99.8187		0.000137111	99.8185	99.819		6	5.74056	99.7934		0.000147437	99.7931	99.7937		6	5.57447	99.3419		0.000265731	99.3414	99.3424		5	4.34589	99.689		0.000186169	99.6886	99.6893		6	5.04642	99.6895		0.000182014	99.6892	99.6899		5	4.80403	96.7673		0.000579401	96.7662	96.7684
	4	3.66211	99.8117		0.000140666	99.8114	99.8119		6	5.81492	99.7821		0.000154858	99.7818	99.7825		6	5.65056	99.2888		0.0002776	99.2883	99.2894		5	4.40503	99.6522		0.000191406	99.6518	99.6526		6	5.11342	99.6676		0.000189677	99.6672	99.668		5	4.8703	96.522		0.000594965	96.5208	96.5231
	4	3.7091	99.8017		0.000145107	99.8015	99.802		6	5.88927	99.7596		0.000158437	99.7593	99.7599		6	5.72664	99.2234		0.000290467	99.2228	99.2239		5	4.46418	99.6323		0.000197659	99.6319	99.6327		6	5.18042	99.6389		0.00019576	99.6385	99.6393		5	4.93658	96.3251		0.000615476	96.3239	96.3263
	4	3.7561	99.789		0.000151291	99.7887	99.7893		6	5.96362	99.7483		0.000160779	99.748	99.7487		6	5.80272	99.149		0.000304485	99.1485	99.1496		5	4.52333	99.6078		0.000207046	99.6074	99.6082		6	5.24741	99.6153		0.000203721	99.6149	99.6157		6	5.00286	96.0564		0.00063284	96.0551	96.0576
	4	3.80309	99.7706		0.000158123	99.7703	99.7709		7	6.03797	99.7408		0.000165361	99.7405	99.7412		6	5.87881	99.0641		0.000319223	99.0635	99.0648		5	4.58247	99.5695		0.000215314	99.569	99.5699		6	5.31441	99.5832		0.000211772	99.5828	99.5837		6	5.06914	95.8204		0.000652825	95.8192	95.8217
	4	3.85009	99.7493		0.000162517	99.749	99.7497		7	6.11233	99.7258		0.000170914	99.7255	99.7261		6	5.95489	98.9704		0.000333802	98.9697	98.971		5	4.64162	99.5342		0.000226642	99.5338	99.5347		6	5.38141	99.5495		0.000218378	99.5491	99.5499		6	5.13542	95.5392		0.00067252	95.5379	95.5405
	4	3.89708	99.7352		0.000166794	99.7349	99.7355		7	6.18668	99.707		0.000178395	99.7067	99.7074		7	6.03097	98.8731		0.000346997	98.8724	98.8737		5	4.70077	99.4837		0.00023614	99.4832	99.4841		6	5.44841	99.5208		0.000227372	99.5204	99.5213		6	5.2017	95.2517		0.000694674	95.2503	95.2531
	4	3.94408	99.721		0.000173009	99.7207	99.7214		7	6.26103	99.6807		0.000181506	99.6804	99.6811		7	6.10706	98.7811		0.000361358	98.7804	98.7818		5	4.75991	99.4392		0.000247718	99.4387	99.4397		6	5.5154	99.4803		0.00023637	99.4799	99.4808		6	5.26798	94.9158		0.000713549	94.9144	94.9172
	4	3.99107	99.6998		0.000179006	99.6994	99.7001		7	6.33539	99.6695		0.000188561	99.6691	99.6698		7	6.18314	98.6767		0.000374223	98.676	98.6774		5	4.81906	99.3825		0.000258474	99.382	99.3831		6	5.5824	99.4381		0.000247399	99.4377	99.4386		6	5.33426	94.6189		0.00073446	94.6175	94.6204
	5	4.03807	99.6785		0.000185566	99.6782	99.6789		7	6.40974	99.6432		0.000194403	99.6428	99.6436		7	6.25922	98.5794		0.000389948	98.5786	98.5802		5	4.87821	99.3274		0.000269069	99.3269	99.3279		6	5.6494	99.3841		0.000258269	99.3836	99.3846		6	5.40054	94.2783		0.000754366	94.2768	94.2798
	5	4.08506	99.6545		0.000193721	99.6541	99.6548		7	6.48409	99.6206		0.000202386	99.6202	99.621		7	6.33531	98.4556		0.000400993	98.4548	98.4563		5	4.93735	99.2707		0.000279521	99.2702	99.2712		6	5.7164	99.3285		0.000268068	99.3279	99.329		6	5.46681	93.9424		0.000773349	93.9409	93.9439
	5	4.13206	99.6233		0.000199439	99.6229	99.6237		7	6.55844	99.5887		0.00021006	99.5883	99.5891		7	6.41139	98.3653		0.000416668	98.3645	98.3661		5	4.9965	99.2125		0.000290363	99.2119	99.213		6	5.78339	99.2762		0.000281079	99.2756	99.2767		6	5.53309	93.6111		0.000791739	93.6096	93.6127
	5	4.17905	99.6006		0.000207379	99.6002	99.6011		7	6.6328	99.5568		0.000219164	99.5564	99.5572		7	6.48747	98.2326		0.000433504	98.2318	98.2335		6	5.05565	99.1497		0.000300802	99.1491	99.1502		6	5.85039	99.2036		0.00029293	99.203	99.2042		6	5.59937	93.2799		0.000812635	93.2783	93.2815
	5	4.22605	99.5681		0.00021922	99.5676	99.5685		7	6.70715	99.5173		0.000225437	99.5169	99.5178		7	6.56356	98.084		0.000448528	98.0832	98.0849		6	5.11479	99.0868		0.000311361	99.0862	99.0875		6	5.91739	99.1344		0.000304849	99.1338	99.135		6	5.66565	92.8908		0.000831148	92.8892	92.8925
	5	4.27304	99.5171		0.000226765	99.5166	99.5175		7	6.7815	99.4892		0.000233931	99.4887	99.4896		7	6.63964	97.946		0.000464846	97.9451	97.947		6	5.17394	99.021		0.000322258	99.0203	99.0216		6	5.98439	99.0619		0.000315778	99.0613	99.0625		6	5.73193	92.5346		0.000849729	92.5329	92.5363
	5	4.32004	99.4831		0.000236146	99.4826	99.4836		7	6.85585	99.4497		0.000247052	99.4493	99.4502		7	6.71573	97.7904		0.000480384	97.7894	97.7913		6	5.23309	98.9505		0.000336365	98.9498	98.9511		7	6.05138	98.9927		0.000330349	98.992	98.9933		6	5.79821	92.1659		0.000867756	92.1642	92.1676
	5	4.36703	99.4392		0.000246016	99.4387	99.4397		7	6.93021	99.3859		0.000256984	99.3854	99.3864		7	6.79181	97.6364		0.000496912	97.6355	97.6374		6	5.29223	98.8555		0.000351793	98.8548	98.8562		7	6.11838	98.8965		0.000341153	98.8959	98.8972		6	5.86449	91.7971		0.000890141	91.7954	91.7989
	5	4.41403	99.3911		0.000252745	99.3906	99.3916		8	7.00456	99.3352		0.000266883	99.3347	99.3357		7	6.86789	97.4666		0.000512197	97.4656	97.4676		6	5.35138	98.7467		0.000365727	98.746	98.7474		7	6.18538	98.8223		0.000354404	98.8216	98.823		6	5.93077	91.3237		0.000909557	91.3219	91.3255
	5	4.46102	99.3571		0.000262241	99.3566	99.3576		8	7.07891	99.2826		0.000277419	99.282	99.2831		7	6.94398	97.3038		0.000526039	97.3028	97.3049		6	5.41053	98.6441		0.000380687	98.6433	98.6448		7	6.25237	98.7278		0.000367377	98.7271	98.7285		6	5.99705	90.8987		0.000927828	90.8969	90.9005
	5	4.50802	99.3075		0.000270366	99.307	99.308		8	7.15327	99.2244		0.000285301	99.2238	99.2249		8	7.02006	97.1517		0.000541021	97.1506	97.1528		6	5.46967	98.5291		0.000395235	98.5284	98.5299		7	6.31937	98.6316		0.000379235	98.6309	98.6324		7	6.06333	90.4862		0.000946294	90.4844	90.4881
	5	4.55501	99.2636		0.000281483	99.2631	99.2642		8	7.22762	99.1793		0.000295473	99.1787	99.1799		8	7.09614	96.9819		0.000559409	96.9808	96.983		6	5.52882	98.4127		0.000409233	98.4119	98.4135		7	6.38637	98.5405		0.000390713	98.5397	98.5413		7	6.1296	90.0566		0.000964215	90.0547	90.0585
	5	4.60201	99.2013		0.000294773	99.2007	99.2019		8	7.30197	99.1192		0.000307399	99.1186	99.1198		8	7.17223	96.766		0.000575701	96.7649	96.7672		6	5.58797	98.2963		0.000424652	98.2954	98.2971		7	6.45337	98.4494		0.000404271	98.4486	98.4502		7	6.19588	89.6269		0.000980184	89.625	89.6288
	5	4.649	99.1234		0.000306564	99.1228	99.124		8	7.37632	99.046		0.000317127	99.0453	99.0466		8	7.24831	96.5679		0.000593692	96.5667	96.5691		6	5.64711	98.163		0.00044216	98.1621	98.1638		7	6.52036	98.338		0.000420466	98.3372	98.3389		7	6.26216	89.2331		0.000997506	89.2312	89.2351
	5	4.696	99.0512		0.000317028	99.0506	99.0518		8	7.45068	98.984		0.000329634	98.9833	98.9846		8	7.32439	96.3414		0.000614132	96.3402	96.3426		6	5.70626	98.0051		0.000459585	98.0042	98.006		7	6.58736	98.1997		0.000434712	98.1988	98.2005		7	6.32844	88.7941		0.00101363	88.7921	88.7961
	5	4.74299	98.9846		0.000329255	98.984	98.9853		8	7.52503	98.9013		0.000342199	98.9007	98.902		8	7.40048	96.0743		0.00063188	96.0731	96.0755		6	5.76541	97.8412		0.000474473	97.8403	97.8421		7	6.65436	98.0731		0.000447205	98.0723	98.074		7	6.39472	88.3738		0.00103026	88.3718	88.3758
	5	4.78999	98.9039		0.000341226	98.9032	98.9046		8	7.59938	98.815		0.000356871	98.8143	98.8157		8	7.47656	95.8337		0.000650294	95.8324	95.835		6	5.82455	97.6957		0.000491538	97.6947	97.6966		7	6.72136	97.9584		0.000462831	97.9575	97.9593		7	6.461	87.9285		0.0010457	87.9265	87.9306
	5	4.83698	98.8218		0.000354529	98.8211	98.8225		8	7.67373	98.7098		0.000366973	98.7091	98.7105		8	7.55264	95.5754		0.000668221	95.5741	95.5767		6	5.8837	97.5225		0.000510251	97.5215	97.5235		7	6.78835	97.8099		0.000480249	97.809	97.8109		7	6.52728	87.5035		0.00105889	87.5014	87.5056
	5	4.88398	98.7269		0.000367514	98.7262	98.7276		8	7.74809	98.6347		0.000379443	98.6339	98.6354		8	7.62873	95.3153		0.000685348	95.314	95.3167		6	5.94285	97.3249		0.000528774	97.3238	97.3259		7	6.85535	97.6378		0.000495383	97.6368	97.6388		7	6.59356	87.1317		0.0010728	87.1295	87.1338
	5	4.93097	98.6306		0.000380211	98.6298	98.6313		8	7.82244	98.5389		0.000394039	98.5381	98.5397		8	7.70481	95.0588		0.000704218	95.0574	95.0602		7	6.00199	97.1211		0.000547119	97.12	97.1222		7	6.92235	97.4826		0.000510804	97.4816	97.4836		7	6.65984	86.7301		0.00108769	86.728	86.7322
	5	4.97796	98.5329		0.000391424	98.5321	98.5336		8	7.89679	98.4224		0.000407413	98.4216	98.4232		8	7.78089	94.7669		0.000723565	94.7655	94.7683		7	6.06114	96.9112		0.000568829	96.9101	96.9123		7	6.98935	97.3189		0.000526024	97.3179	97.3199		7	6.72611	86.2895		0.00110088	86.2873	86.2916
	6	5.02496	98.4437		0.000406536	98.4429	98.4444		8	7.97115	98.3116		0.000420117	98.3108	98.3125		8	7.85698	94.4573		0.000742385	94.4559	94.4588		7	6.12028	96.6523		0.000588781	96.6511	96.6534		8	7.05634	97.1519		0.000542812	97.1508	97.1529		7	6.79239	85.8895		0.00111512	85.8873	85.8917
	6	5.07195	98.319		0.000418956	98.3182	98.3199		9	8.0455	98.2027		0.00043242	98.2019	98.2036		8	7.93306	94.146		0.000758977	94.1445	94.1474		7	6.17943	96.4041		0.000609024	96.4029	96.4053		8	7.12334	96.9612		0.000559878	96.9601	96.9623		7	6.85867	85.4473		0.00112924	85.4451	85.4495
	6	5.11895	98.2128		0.000436019	98.212	98.2137		9	8.11985	98.0938		0.000447388	98.0929	98.0947		9	8.00914	93.8629		0.00077789	93.8614	93.8644		7	6.23858	96.1421		0.000626601	96.1408	96.1433		8	7.19034	96.7604		0.000577593	96.7593	96.7616		7	6.92495	84.9973		0.00114193	84.9951	84.9996
	6	5.16594	98.0613		0.000451637	98.0604	98.0622		9	8.1942	97.9567		0.000463382	97.9558	97.9576		9	8.08523	93.5303		0.000796119	93.5287	93.5319		7	6.29772	95.9061		0.000643503	95.9048	95.9074		8	7.25734	96.5445		0.000592068	96.5433	96.5456		7	6.99123	84.5833		0.00115451	84.581	84.5856
	6	5.21294	97.9168		0.000466253	97.9159	97.9178		9	8.26856	97.8046		0.000479541	97.8036	97.8055		9	8.16131	93.1995		0.000814458	93.1979	93.2011		7	6.35687	95.6717		0.000663045	95.6704	95.673		8	7.32433	96.3622		0.000610111	96.361	96.3634		8	7.05751	84.163		0.00116617	84.1607	84.1653
	6	5.25993	97.7766		0.000483044	97.7757	97.7776		9	8.34291	97.6449		0.000497099	97.644	97.6459		9	8.2374	92.8563		0.000833244	92.8546	92.8579		7	6.41602	95.3913		0.000681304	95.39	95.3926		8	7.39133	96.1277		0.000627796	96.1265	96.1289		8	7.12379	83.7646		0.0011778	83.7623	83.7669
	6	5.30693	97.6095		0.000499215	97.6086	97.6105		9	8.41726	97.4646		0.00051209	97.4636	97.4656		9	8.31348	92.4936		0.000853994	92.4919	92.4953		7	6.47516	95.1201		0.000701726	95.1187	95.1215		8	7.45833	95.8898		0.000645862	95.8885	95.8911		8	7.19007	83.3583		0.00118788	83.356	83.3607
	6	5.35392	97.4424		0.000512738	97.4414	97.4434		9	8.49161	97.305		0.000530957	97.304	97.3061		9	8.38956	92.0796		0.000872537	92.0779	92.0813		7	6.53431	94.806		0.000724074	94.8046	94.8074		8	7.52533	95.6384		0.000661144	95.6371	95.6397		8	7.25635	82.999		0.00119926	82.9966	83.0013
	6	5.40092	97.298		0.00052866	97.297	97.299		9	8.56597	97.0966		0.00054749	97.0955	97.0976		9	8.46565	91.6975		0.000890119	91.6957	91.6992		7	6.59346	94.449		0.000746124	94.4476	94.4505		8	7.59232	95.419		0.000681062	95.4177	95.4204		8	7.32263	82.5849		0.00121109	82.5825	82.5873
	6	5.44791	97.1224		0.000545035	97.1213	97.1235		9	8.64032	96.9069		0.000562072	96.9058	96.908		9	8.54173	91.3242		0.000908164	91.3224	91.326		7	6.6526	94.0829		0.000764655	94.0814	94.0844		8	7.65932	95.1238		0.000700722	95.1224	95.1251		8	7.3889	82.1443		0.00122062	82.1419	82.1467
	6	5.49491	96.9355		0.000559452	96.9344	96.9365		9	8.71467	96.7341		0.00057684	96.733	96.7352		9	8.61781	90.9297		0.000926928	90.9279	90.9315		7	6.71175	93.7642		0.000785502	93.7626	93.7657		8	7.72632	94.8217		0.00072024	94.8203	94.8232		8	7.45518	81.7818		0.00123001	81.7794	81.7842
	6	5.5419	96.7655		0.000574835	96.7644	96.7666		9	8.78903	96.5538		0.000593975	96.5526	96.555		9	8.6939	90.5069		0.00094498	90.505	90.5087		7	6.7709	93.3934		0.000803919	93.3918	93.395		8	7.79332	94.5113		0.000737091	94.5098	94.5127		8	7.52146	81.4178		0.00123918	81.4153	81.4202
	6	5.5889	96.5786		0.000592979	96.5774	96.5797		9	8.86338	96.3378		0.000610553	96.3366	96.339		9	8.76998	90.0876		0.000962438	90.0857	90.0895		7	6.83004	93.0548		0.000825752	93.0532	93.0564		8	7.86031	94.2346		0.000755233	94.2331	94.236		8	7.58774	81.0553		0.00124937	81.0528	81.0577
	6	5.63589	96.3506		0.000609534	96.3494	96.3518		9	8.93773	96.1218		0.000626343	96.1206	96.1231		9	8.84606	89.6701		0.000979478	89.6681	89.672		7	6.88919	92.6396		0.000845902	92.6379	92.6412		8	7.92731	93.9275		0.000772922	93.926	93.929		8	7.65402	80.6444		0.00125998	80.6419	80.6468
	6	5.68289	96.1353		0.000627756	96.1341	96.1366		10	9.01208	95.9096		0.000643144	95.9084	95.9109		9	8.92215	89.2508		0.000998322	89.2488	89.2527		7	6.94834	92.2428		0.000869609	92.241	92.2445		8	7.99431	93.6187		0.000789539	93.6172	93.6203		8	7.7203	80.2069		0.00127075	80.2044	80.2094
	6	5.72988	95.8903		0.000643665	95.8891	95.8916		10	9.08644	95.6768		0.000660598	95.6755	95.678		9	8.99823	88.7731		0.00101519	88.7711	88.7751		8	7.00748	91.7586		0.000889583	91.7569	91.7603		9	8.0613	93.3201		0.000807503	93.3185	93.3216		8	7.78658	79.7522		0.00128081	79.7497	79.7547
	6	5.77688	95.6694		0.00066359	95.6681	95.6707		10	9.16079	95.427		0.000677761	95.4256	95.4283		10	9.07431	88.3326		0.0010316	88.3306	88.3346		8	7.06663	91.3357		0.000908577	91.3339	91.3375		9	8.1283	92.9877		0.000825377	92.986	92.9893		8	7.85286	79.3178		0.00129144	79.3153	79.3204
	6	5.82387	95.3834		0.00068272	95.382	95.3847		10	9.23514	95.1734		0.0006938	95.1721	95.1748		10	9.1504	87.8921		0.00104863	87.89	87.8941		8	7.12578	90.9205		0.000930134	90.9187	90.9223		9	8.1953	92.6468		0.000843666	92.6452	92.6485		8	7.91914	78.8475		0.00130267	78.845	78.8501
	6	5.87087	95.0987		0.0006994	95.0973	95.1001		10	9.30949	94.9293		0.00071387	94.9279	94.9307		10	9.22648	87.4215		0.00106322	87.4194	87.4236		8	7.18492	90.4333		0.000949084	90.4314	90.4352		9	8.2623	92.2874		0.000862483	92.2858	92.2891		8	7.98541	78.3382		0.00131158	78.3356	78.3407
	6	5.91786	94.8424		0.000716746	94.841	94.8438		10	9.38385	94.6138		0.000733482	94.6123	94.6152		10	9.30256	87.0075		0.00107884	87.0054	87.0096		8	7.24407	89.9905		0.000969211	89.9886	89.9924		9	8.32929	91.9061		0.00088129	91.9044	91.9078		9	8.05169	77.9241		0.00132108	77.9215	77.9267
	6	5.96486	94.5676		0.000735371	94.5662	94.5691		10	9.4582	94.2945		0.000748593	94.293	94.296		10	9.37865	86.5529		0.00109392	86.5507	86.555		8	7.30322	89.5048		0.000989355	89.5029	89.5068		9	8.39629	91.513		0.000902149	91.5112	91.5148		9	8.11797	77.4726		0.00133096	77.47	77.4752
	7	6.01185	94.2632		0.000752256	94.2617	94.2647		10	9.53255	94.041		0.000766866	94.0395	94.0425		10	9.45473	86.1017		0.00110719	86.0996	86.1039		8	7.36236	89.0023		0.00100861	89.0003	89.0042		9	8.46329	91.0625		0.000919934	91.0607	91.0643		9	8.18425	76.9913		0.00134029	76.9887	76.994
	7	6.05885	93.9785		0.000767697	93.977	93.98		10	9.60691	93.7255		0.000788831	93.7239	93.727		10	9.53082	85.6948		0.00112222	85.6926	85.697		8	7.42151	88.5059		0.00102806	88.5038	88.5079		9	8.53029	90.666		0.000936852	90.6641	90.6678		9	8.25053	76.5257		0.00135027	76.5231	76.5284
	7	6.10584	93.7109		0.000785644	93.7093	93.7124		10	9.68126	93.333		0.000807817	93.3314	93.3345		10	9.6069	85.2225		0.00113755	85.2202	85.2247		8	7.48066	87.988		0.00104777	87.9859	87.99		9	8.59728	90.2779		0.000954933	90.276	90.2798		9	8.31681	76.0148		0.00136007	76.0121	76.0175
	7	6.15284	93.3908		0.000804503	93.3893	93.3924		10	9.75561	92.9818		0.00082612	92.9801	92.9834		10	9.68298	84.7271		0.00115163	84.7249	84.7294		8	7.5398	87.4456		0.00106891	87.4435	87.4477		9	8.66428	89.851		0.000971395	89.8491	89.8529		9	8.38309	75.4992		0.00136858	75.4965	75.5019
	7	6.19983	93.0439		0.000824325	93.0423	93.0455		10	9.82996	92.6324		0.000843317	92.6308	92.6341		10	9.75907	84.2601		0.00116576	84.2578	84.2623		8	7.59895	86.8435		0.00108787	86.8413	86.8456		9	8.73128	89.4511		0.000987688	89.4492	89.4531		9	8.44937	75.0398		0.00137822	75.0371	75.0425
	7	6.24683	92.6672		0.000841878	92.6655	92.6688		10	9.90432	92.2944		0.000863418	92.2927	92.2961		10	9.83515	83.7789		0.00117952	83.7765	83.7812		8	7.6581	86.2842		0.00110746	86.2821	86.2864		9	8.79828	89.0445		0.00100388	89.0425	89.0465		9	8.51565	74.5055		0.00138729	74.5028	74.5082
	7	6.29382	92.3231		0.000860111	92.3214	92.3247		10	9.97867	91.8869		0.00088199	91.8851	91.8886		10	9.91123	83.2977		0.00119444	83.2953	83.3		8	7.71724	85.6867		0.00112715	85.6845	85.6889		9	8.86527	88.6294		0.00101951	88.6274	88.6314		9	8.58193	73.9883		0.00139734	73.9856	73.9911
	7	6.34082	91.9549		0.000880087	91.9531	91.9566		11	10.053	91.4981		0.000900783	91.4963	91.4999		10	9.98732	82.7616		0.00120789	82.7592	82.764		8	7.77639	85.0647		0.001147	85.0624	85.0669		9	8.93227	88.2177		0.00103493	88.2157	88.2198		9	8.6482	73.3977		0.00140669	73.3949	73.4005
	7	6.38781	91.5385		0.000898779	91.5367	91.5403		11	10.1274	91.0925		0.000918181	91.0907	91.0943		11	10.0634	82.2645		0.00122091	82.2621	82.2669		8	7.83554	84.415		0.00116561	84.4127	84.4173		9	8.99927	87.801		0.00105026	87.7989	87.803		9	8.71448	72.8305		0.00141636	72.8278	72.8333
	7	6.4348	91.1363		0.000916032	91.1345	91.1381		11	10.2017	90.7056		0.000936389	90.7037	90.7074		11	10.1395	81.7709		0.00123497	81.7685	81.7733		8	7.89468	83.7838		0.00118433	83.7815	83.7861		10	9.06627	87.3758		0.00106549	87.3737	87.3779		9	8.78076	72.2243		0.00142436	72.2215	72.2271
	7	6.4818	90.754		0.00093434	90.7521	90.7558		11	10.2761	90.2887		0.000954852	90.2868	90.2905		11	10.2156	81.2225		0.00124847	81.22	81.2249		8	7.95383	83.1265		0.00120314	83.1241	83.1289		10	9.13326	86.9421		0.00108187	86.94	86.9443		9	8.84704	71.7071		0.00143333	71.7043	71.7099
	7	6.52879	90.3362		0.000953062	90.3343	90.3381		11	10.3504	89.8529		0.000972313	89.851	89.8549		11	10.2917	80.6811		0.00126188	80.6786	80.6836		9	8.01298	82.4416		0.0012194	82.4392	82.444		10	9.20026	86.463		0.00109564	86.4608	86.4651		9	8.91332	71.1087		0.00144139	71.1059	71.1115
	7	6.57579	89.8958		0.000972086	89.8939	89.8977		11	10.4248	89.4285		0.000991427	89.4266	89.4305		11	10.3677	80.1274		0.00127553	80.1249	80.1299		9	8.07212	81.8288		0.00123568	81.8263	81.8312		10	9.26726	86.0496		0.00111119	86.0474	86.0518		9	8.9796	70.5525		0.00145039	70.5496	70.5553
	7	6.62278	89.4341		0.000989805	89.4322	89.436		11	10.4991	88.9496		0.00100852	88.9476	88.9516		11	10.4438	79.5471		0.00128853	79.5446	79.5496		9	8.13127	81.1945		0.00125222	81.192	81.1969		10	9.33426	85.5704		0.00112632	85.5682	85.5726		10	9.04588	69.9088		0.00145857	69.9059	69.9116
	7	6.66978	88.9909		0.00100637	88.9889	88.9928		11	10.5735	88.5083		0.0010273	88.5063	88.5103		11	10.5199	78.9774		0.00130192	78.9749	78.98		9	8.19042	80.528		0.00126836	80.5255	80.5305		10	9.40125	85.0912		0.0011407	85.089	85.0934		10	9.11216	69.3025		0.00146694	69.2996	69.3054
	7	6.71677	88.5646		0.00102317	88.5626	88.5666		11	10.6478	88.0087		0.00104563	88.0067	88.0108		11	10.596	78.3724		0.00131509	78.3698	78.375		9	8.24956	79.8538		0.00128326	79.8513	79.8563		10	9.46825	84.6238		0.0011559	84.6216	84.6261		10	9.17844	68.6572		0.001475	68.6543	68.6601
	7	6.76377	88.1199		0.0010394	88.1179	88.122		11	10.7222	87.5054		0.00106269	87.5033	87.5075		11	10.6721	77.7585		0.00132748	77.7559	77.7611		9	8.30871	79.2103		0.0012976	79.2078	79.2129		10	9.53525	84.1159		0.00117	84.1137	84.1182		10	9.24471	68.0104		0.00148352	68.0075	68.0133
	7	6.81076	87.6781		0.00105551	87.676	87.6801		11	10.7965	87.0227		0.00107978	87.0206	87.0249		11	10.7482	77.1623		0.00133935	77.1597	77.1649		9	8.36786	78.5699		0.00131397	78.5673	78.5725		10	9.60225	83.6317		0.00118431	83.6294	83.634		10	9.31099	67.2963		0.0014908	67.2934	67.2993
	7	6.85776	87.2277		0.00107176	87.2256	87.2298		11	10.8709	86.5251		0.00109631	86.5229	86.5272		11	10.8242	76.5732		0.00135134	76.5705	76.5758		9	8.427	77.8115		0.00132727	77.8089	77.8141		10	9.66924	83.1272		0.00119915	83.1249	83.1296		10	9.37727	66.6589		0.00149804	66.6559	66.6618
	7	6.90475	86.7604		0.00108795	86.7583	86.7625		11	10.9453	86.0293		0.00111249	86.0271	86.0314		11	10.9003	75.9593		0.00136409	75.9566	75.962		9	8.48615	77.1726		0.00134144	77.17	77.1752		10	9.73624	82.589		0.00121339	82.5866	82.5913		10	9.44355	65.9964		0.00150477	65.9934	65.9993
	7	6.95175	86.2818		0.00110273	86.2796	86.2839		12	11.0196	85.5297		0.00112951	85.5275	85.5319		11	10.9764	75.2835		0.00137608	75.2808	75.2862		9	8.5453	76.4678		0.00135433	76.4651	76.4704		10	9.80324	82.0575		0.00122676	82.0551	82.0599		10	9.50983	65.3511		0.00151124	65.3481	65.354
	7	6.99874	85.8328		0.00111682	85.8306	85.835		12	11.094	84.9888		0.00114618	84.9866	84.9911		12	11.0525	74.6254		0.00138802	74.6227	74.6281		9	8.60444	75.8028		0.00136737	75.8002	75.8055		10	9.87024	81.5445		0.00124079	81.5421	81.547		10	9.57611	64.7027		0.00151795	64.6997	64.7056
	8	7.04574	85.3938		0.00113165	85.3916	85.396		12	11.1683	84.4423		0.00116011	84.44	84.4446		12	11.1286	73.946		0.00140119	73.9433	73.9488		9	8.66359	75.1057		0.00137975	75.103	75.1084		10	9.93723	80.9911		0.00125462	80.9886	80.9936		10	9.64239	63.9933		0.00152399	63.9903	63.9963
	8	7.09273	84.9194		0.00114601	84.9172	84.9217		12	11.2427	83.9728		0.00117507	83.9705	83.9751		12	11.2047	73.1659		0.00141286	73.1631	73.1686		9	8.72274	74.4193		0.00139206	74.4166	74.422		11	10.0042	80.4292		0.00126809	80.4268	80.4317		10	9.70867	63.3215		0.00152938	63.3185	63.3245
	8	7.13973	84.4478		0.00116079	84.4456	84.4501		12	11.317	83.4545		0.00118931	83.4521	83.4568		12	11.2807	72.4458		0.00142386	72.443	72.4486		9	8.78188	73.7099		0.00140324	73.7072	73.7127		11	10.0712	79.8657		0.00128186	79.8632	79.8682		10	9.77495	62.6887		0.00153544	62.6857	62.6917
	8	7.18672	83.9494		0.00117477	83.9471	83.9517		12	11.3914	82.9474		0.00120327	82.945	82.9498		12	11.3568	71.7399		0.00143416	71.7371	71.7427		9	8.84103	73.0419		0.00141536	73.0391	73.0447		11	10.1382	79.2718		0.00129525	79.2692	79.2743		10	9.84123	61.934		0.00154051	61.931	61.937
	8	7.23372	83.465		0.00118867	83.4627	83.4674		12	11.4657	82.4366		0.00121651	82.4342	82.439		12	11.4329	71.0517		0.00144414	71.0489	71.0546		9	8.90018	72.2881		0.00142596	72.2853	72.2909		11	10.2052	78.6762		0.00130932	78.6736	78.6787		10	9.9075	61.2621		0.0015457	61.2591	61.2652
	8	7.28071	82.9708		0.00120216	82.9684	82.9732		12	11.5401	81.9389		0.00123061	81.9365	81.9413		12	11.509	70.3582		0.00145444	70.3554	70.3611		9	8.95932	71.6017		0.0014366	71.5989	71.6045		11	10.2722	78.0299		0.00132279	78.0273	78.0325		10	9.97378	60.5262		0.00155048	60.5232	60.5293
	8	7.32771	82.478		0.00121734	82.4756	82.4804		12	11.6144	81.3943		0.00124403	81.3918	81.3967		12	11.5851	69.6117		0.00146487	69.6088	69.6145		10	9.01847	70.8847		0.00144664	70.8818	70.8875		11	10.3392	77.3905		0.00133632	77.3878	77.3931		11	10.0401	59.7981		0.00155502	59.7951	59.8012
	8	7.3747	81.9073		0.00123111	81.9049	81.9097		12	11.6888	80.8609		0.00125739	80.8584	80.8634		12	11.6612	68.8191		0.00147452	68.8162	68.822		10	9.07761	70.1799		0.00145719	70.177	70.1827		11	10.4062	76.7257		0.00134886	76.723	76.7283		11	10.1063	59.0497		0.00155891	59.0467	59.0528
	8	7.4217	81.3748		0.00124526	81.3724	81.3772		12	11.7631	80.3144		0.00127144	80.3119	80.3169		12	11.7372	68.0495		0.0014848	68.0466	68.0524		10	9.13676	69.4061		0.00146585	69.4033	69.409		11	10.4732	76.0879		0.00136165	76.0852	76.0905		11	10.1726	58.3544		0.00156263	58.3514	58.3575
	8	7.46869	80.8112		0.00125815	80.8087	80.8136		12	11.8375	79.7228		0.00128442	79.7203	79.7253		12	11.8133	67.1862		0.00149383	67.1833	67.1891		10	9.19591	68.7427		0.00147433	68.7398	68.7456		11	10.5402	75.4146		0.00137387	75.412	75.4173		11	10.2389	57.6279		0.0015658	57.6248	57.631
	8	7.51569	80.2829		0.00127119	80.2805	80.2854		12	11.9118	79.1594		0.00129719	79.1568	79.1619		12	11.8894	66.3848		0.00150286	66.3818	66.3877		10	9.25505	68.0655		0.00148293	68.0626	68.0684		11	10.6072	74.7482		0.00138672	74.7455	74.7509		11	10.3052	56.9467		0.00156884	56.9436	56.9497
	8	7.56268	79.7335		0.00128482	79.731	79.736		12	11.9862	78.5885		0.00130902	78.5859	78.591		12	11.9655	65.5374		0.00151119	65.5344	65.5403		10	9.3142	67.3469		0.00149092	67.344	67.3499		11	10.6742	74.021		0.00139913	74.0182	74.0237		11	10.3715	56.2248		0.00157153	56.2217	56.2279
	8	7.60968	79.1415		0.00129761	79.139	79.1441		13	12.0605	78.0438		0.00132213	78.0412	78.0464		13	12.0416	64.7077		0.0015193	64.7047	64.7106		10	9.37335	66.6483		0.00149912	66.6453	66.6512		11	10.7412	73.2904		0.00141016	73.2876	73.2931		11	10.4377	55.5045		0.00157381	55.5014	55.5076
	8	7.65667	78.5694		0.0013121	78.5668	78.572		13	12.1349	77.4222		0.00133542	77.4196	77.4248		13	12.1177	63.8461		0.00152653	63.8431	63.8491		10	9.43249	65.8945		0.0015067	65.8915	65.8974		11	10.8082	72.6155		0.00142107	72.6127	72.6182		11	10.504	54.8092		0.00157581	54.8061	54.8123
	8	7.70367	77.8996		0.0013247	77.897	77.9022		13	12.2093	76.7705		0.00134753	76.7679	76.7732		13	12.1937	63.027		0.00153334	63.024	63.03		10	9.49164	65.1606		0.00151353	65.1576	65.1635		11	10.8752	71.922		0.00143208	71.9192	71.9248		11	10.5703	54.103		0.00157753	54.0999	54.1061
	8	7.75066	77.2977		0.00133683	77.2951	77.3003		13	12.2836	76.1564		0.00136113	76.1537	76.1591		13	12.2698	62.2008		0.00154028	62.1978	62.2038		10	9.55079	64.465		0.00152029	64.462	64.468		11	10.9422	71.1931		0.00144343	71.1902	71.1959		11	10.6366	53.3749		0.00157892	53.3718	53.378
	8	7.79765	76.7001		0.0013503	76.6974	76.7027		13	12.358	75.4427		0.00137412	75.4401	75.4454		13	12.3459	61.2932		0.00154644	61.2902	61.2963		10	9.60993	63.7372		0.00152651	63.7342	63.7402		12	11.0092	70.4085		0.00145413	70.4056	70.4113		11	10.7029	52.6468		0.00157991	52.6437	52.6499
	8	7.84465	76.0133		0.00136369	76.0106	76.0159		13	12.4323	74.7347		0.00138659	74.732	74.7374		13	12.422	60.4175		0.00155222	60.4145	60.4206		10	9.66908	63.0294		0.00153264	63.0264	63.0324		12	11.0762	69.634		0.00146439	69.6312	69.6369		11	10.7691	51.9718		0.00158063	51.9687	51.9749
	8	7.89164	75.3052		0.00137615	75.3025	75.3079		13	12.5067	74.0286		0.00139819	74.0258	74.0313		13	12.4981	59.5188		0.00155793	59.5157	59.5219		10	9.72823	62.2893		0.00153831	62.2863	62.2923		12	11.1432	68.8562		0.00147336	68.8533	68.8591		11	10.8354	51.2687		0.00158104	51.2656	51.2718
	8	7.93864	74.6212		0.00138948	74.6185	74.6239		13	12.581	73.3469		0.00140978	73.3441	73.3496		13	12.5742	58.5352		0.00156267	58.5321	58.5382		10	9.78737	61.5585		0.00154345	61.5555	61.5615		12	11.2102	68.1442		0.00148302	68.1413	68.1471		11	10.9017	50.5687		0.00158113	50.5656	50.5718
	8	7.98563	73.8607		0.00140162	73.858	73.8635		13	12.6554	72.6388		0.00142113	72.636	72.6416		13	12.6502	57.6205		0.00156663	57.6175	57.6236		10	9.84652	60.8522		0.0015479	60.8491	60.8552		12	11.2772	67.3393		0.00149205	67.3364	67.3423		11	10.968	49.8203		0.00158089	49.8172	49.8234
	9	8.03263	73.1399		0.00141351	73.1371	73.1427		13	12.7297	71.9177		0.00143331	71.9149	71.9205		13	12.7263	56.759		0.00157015	56.7559	56.762		10	9.90567	60.198		0.00155238	60.1949	60.201		12	11.3442	66.5463		0.00150091	66.5434	66.5492		12	11.0342	49.1172		0.00158036	49.1141	49.1203
	9	8.07962	72.4049		0.00142514	72.4021	72.4077		13	12.8041	71.1101		0.00144379	71.1073	71.1129		13	12.8024	55.885		0.00157334	55.8819	55.8881		10	9.96481	59.4932		0.00155658	59.4901	59.4962		12	11.4112	65.7246		0.00150947	65.7216	65.7276		12	11.1005	48.4329		0.00157951	48.4298	48.436
	9	8.12662	71.6558		0.00143789	71.6529	71.6586		13	12.8784	70.3833		0.00145505	70.3805	70.3862		13	12.8785	54.9615		0.00157593	54.9584	54.9646		11	10.024	58.7777		0.00156027	58.7746	58.7807		12	11.4782	64.8826		0.00151789	64.8797	64.8856		12	11.1668	47.7298		0.00157836	47.7267	47.7329
	9	8.17361	70.7962		0.00144984	70.7933	70.799		13	12.9528	69.5664		0.00146691	69.5635	69.5692		13	12.9546	54.0557		0.00157802	54.0526	54.0588		11	10.0831	58.0959		0.00156399	58.0928	58.0989		12	11.5452	64.0002		0.00152556	63.9972	64.0032		12	11.2331	47.0376		0.0015768	47.0345	47.0407
	9	8.22061	69.9493		0.00146068	69.9464	69.9522		14	13.0271	68.6593		0.00147867	68.6564	68.6622		14	13.0307	53.1411		0.00157958	53.138	53.1442		11	10.1423	57.3436		0.00156703	57.3405	57.3466		12	11.6122	63.1397		0.00153251	63.1367	63.1427		12	11.2994	46.2986		0.00157517	46.2955	46.3016
	9	8.2676	69.1421		0.00147195	69.1392	69.145		14	13.1015	67.7071		0.00148834	67.7042	67.71		14	13.1067	52.2176		0.0015806	52.2145	52.2207		11	10.2014	56.6648		0.0015699	56.6618	56.6679		12	11.6792	62.3045		0.00153922	62.3015	62.3075		12	11.3656	45.6579		0.0015728	45.6549	45.661
	9	8.3146	68.2584		0.00148292	68.2555	68.2613		14	13.1758	66.877		0.0014979	66.8741	66.8799		14	13.1828	51.303		0.00158109	51.2999	51.3061		11	10.2605	55.9508		0.0015725	55.9478	55.9539		12	11.7462	61.4372		0.00154513	61.4342	61.4403		12	11.4319	44.8705		0.00157028	44.8674	44.8736
	9	8.36159	67.3478		0.00149329	67.3449	67.3508		14	13.2502	66.0094		0.00150795	66.0064	66.0123		14	13.2589	50.4096		0.00158106	50.4065	50.4127		11	10.3197	55.2185		0.00157482	55.2154	55.2216		12	11.8132	60.6105		0.00155075	60.6074	60.6135		12	11.4982	44.1502		0.00156755	44.1471	44.1533
	9	8.40859	66.4344		0.00150323	66.4315	66.4374		14	13.3245	65.0365		0.00151734	65.0336	65.0395		14	13.335	49.4861		0.00158045	49.483	49.4892		11	10.3788	54.4647		0.00157692	54.4616	54.4678		12	11.8802	59.755		0.00155555	59.752	59.7581		12	11.5645	43.458		0.00156403	43.455	43.4611
	9	8.45558	65.5012		0.00151289	65.4982	65.5041		14	13.3989	64.0599		0.00152544	64.057	64.0629		14	13.4111	48.529		0.00157917	48.5259	48.5321		11	10.438	53.6496		0.00157845	53.6465	53.6527		12	11.9472	58.9586		0.00156054	58.9556	58.9617		12	11.6308	42.6643		0.00156046	42.6612	42.6674
	9	8.50258	64.5311		0.00152138	64.5281	64.5341		14	13.4732	63.1547		0.00153376	63.1517	63.1577		14	13.4872	47.5046		0.00157743	47.5016	47.5077		11	10.4971	52.9141		0.00157977	52.911	52.9172		13	12.0142	58.0441		0.00156505	58.041	58.0472		12	11.697	41.9409		0.00155631	41.9378	41.9439
	9	8.54957	63.6163		0.00152982	63.6133	63.6193		14	13.5476	62.1481		0.00154004	62.1451	62.1511		14	13.5632	46.5776		0.00157512	46.5745	46.5807		11	10.5563	52.0791		0.00158057	52.076	52.0822		13	12.0811	57.1144		0.00156872	57.1113	57.1175		12	11.7633	41.1737		0.00155184	41.1707	41.1768
	9	8.59657	62.6349		0.00153816	62.6319	62.6379		14	13.622	61.3255		0.00154725	61.3225	61.3286		14	13.6393	45.64		0.00157214	45.6369	45.6431		11	10.6154	51.3391		0.00158104	51.336	51.3422		13	12.1481	56.2539		0.00157215	56.2508	56.257		12	11.8296	40.419		0.00154748	40.416	40.4221
	9	8.64356	61.5784		0.00154551	61.5754	61.5815		14	13.6963	60.2964		0.00155342	60.2933	60.2994		14	13.7154	44.674		0.00156834	44.671	44.6771		11	10.6746	50.5608		0.00158112	50.5577	50.5639		13	12.2151	55.3242		0.00157517	55.3211	55.3273		12	11.8959	39.7378		0.00154199	39.7348	39.7408
	9	8.69056	60.5546		0.00155186	60.5515	60.5576		14	13.7707	59.3217		0.00155923	59.3186	59.3247		14	13.7915	43.6515		0.00156391	43.6484	43.6545		11	10.7337	49.7503		0.00158083	49.7472	49.7534		13	12.2821	54.3388		0.0015777	54.3357	54.3419		12	11.9622	38.9425		0.00153609	38.9395	38.9455
	9	8.73755	59.5774		0.00155799	59.5744	59.5805		14	13.845	58.2944		0.00156458	58.2913	58.2974		14	13.8676	42.6395		0.00155898	42.6365	42.6426		11	10.7929	49.0056		0.00158003	49.0025	49.0087		13	12.3491	53.2961		0.00157943	53.293	53.2992		13	12.0284	38.1504		0.00152983	38.1474	38.1534
	9	8.78455	58.5252		0.00156351	58.5222	58.5283		14	13.9194	57.2164		0.0015691	57.2133	57.2194		14	13.9437	41.6577		0.00155371	41.6546	41.6607		11	10.852	48.1277		0.00157887	48.1246	48.1308		13	12.4161	52.3259		0.00158046	52.3228	52.329		13	12.0947	37.366		0.00152306	37.363	37.369
	9	8.83154	57.4447		0.00156815	57.4416	57.4478		14	13.9937	56.1572		0.00157321	56.1541	56.1602		15	14.0197	40.7271		0.00154664	40.7241	40.7301		11	10.9112	47.3218		0.00157719	47.3187	47.3249		13	12.4831	51.4654		0.00158106	51.4623	51.4685		13	12.161	36.5723		0.00151553	36.5693	36.5753
	9	8.87854	56.3953		0.0015722	56.3923	56.3984		15	14.0681	55.0022		0.00157645	54.9991	55.0052		15	14.0958	39.6126		0.00153895	39.6095	39.6156		11	10.9703	46.4684		0.00157508	46.4653	46.4715		13	12.5501	50.5104		0.00158106	50.5073	50.5135		13	12.2273	35.7458		0.00150716	35.7428	35.7487
	9	8.92553	55.3106		0.00157548	55.3075	55.3136		15	14.1424	53.8472		0.00157868	53.8441	53.8503		15	14.1719	38.5263		0.00153038	38.5233	38.5293		12	11.0295	45.6288		0.00157219	45.6257	45.6319		13	12.6171	49.4947		0.00158037	49.4916	49.4978		13	12.2935	34.8848		0.001499	34.8819	34.8878
	9	8.97253	54.2258		0.00157792	54.2227	54.2289		15	14.2168	52.788		0.0015803	52.7849	52.791		15	14.248	37.433		0.00152116	37.43	37.436		12	11.0886	44.6865		0.00156904	44.6834	44.6896		13	12.6841	48.4384		0.00157908	48.4353	48.4415		13	12.3598	34.0942		0.00148954	34.0913	34.0972
	10	9.01952	53.1878		0.00157975	53.1847	53.1908		15	14.2911	51.6311		0.00158107	51.628	51.6342		15	14.3241	36.3591		0.00151144	36.3562	36.3621		12	11.1477	43.827		0.00156525	43.8239	43.8301		13	12.7511	47.448		0.00157713	47.4449	47.4511		13	12.4261	33.2286		0.00147997	33.2257	33.2315
	10	9.06652	52.0931		0.00158076	52.09	52.0962		15	14.3655	50.4723		0.001581	50.4692	50.4754		15	14.4002	35.3189		0.00150083	35.3159	35.3218		12	11.2069	42.9292		0.00156094	42.9261	42.9322		13	12.8181	46.4424		0.0015746	46.4393	46.4455		13	12.4924	32.4021		0.00146968	32.3992	32.405
	10	9.11351	51.0876		0.00158114	51.0845	51.0907		15	14.4398	49.3267		0.00158014	49.3236	49.3298		15	14.4762	34.268		0.00148923	34.2651	34.2709		12	11.266	42.0344		0.00155606	42.0313	42.0374		13	12.8851	45.4587		0.00157119	45.4556	45.4618		13	12.5587	31.56		0.00145873	31.5571	31.5628
	10	9.16051	49.9844		0.00158075	49.9813	49.9875		15	14.5142	48.2243		0.00157851	48.2212	48.2274		15	14.5523	33.2012		0.0014764	33.1983	33.2041		12	11.3252	41.1304		0.00155049	41.1274	41.1335		13	12.9521	44.3991		0.0015672	44.396	44.4021		13	12.6249	30.71		0.00144665	30.7071	30.7128
	10	9.2075	48.8855		0.00157957	48.8824	48.8886		15	14.5885	47.1163		0.00157613	47.1132	47.1194		15	14.6284	32.1044		0.00146245	32.1015	32.1072		12	11.3843	40.2035		0.00154406	40.2004	40.2065		14	13.0191	43.3749		0.00156253	43.3718	43.378		13	12.6912	29.8209		0.00143401	29.8181	29.8238
	10	9.25449	47.7752		0.00157751	47.7721	47.7783		15	14.6629	46.0251		0.00157303	46.022	46.0282		15	14.7045	30.9934		0.00144694	30.9905	30.9962		12	11.4435	39.2352		0.00153671	39.2321	39.2382		14	13.0861	42.3507		0.00155676	42.3477	42.3538		13	12.7575	28.9382		0.00142127	28.9354	28.9409
	10	9.30149	46.6154		0.00157456	46.6123	46.6185		15	14.7372	44.9434		0.00156902	44.9403	44.9465		15	14.7806	29.8417		0.00143244	29.8389	29.8445		12	11.5026	38.2301		0.00152934	38.2271	38.2331		14	13.1531	41.254		0.00155028	41.2509	41.257		13	12.8238	28.0913		0.00140737	28.0886	28.0941
	10	9.34848	45.4442		0.00157094	45.4412	45.4473		15	14.8116	43.8222		0.00156392	43.8191	43.8253		15	14.8567	28.8315		0.00141619	28.8287	28.8343		12	11.5618	37.3062		0.00152014	37.3032	37.3092		14	13.2201	40.1691		0.00154282	40.166	40.1721		13	12.8901	27.2116		0.00139259	27.2089	27.2144
	10	9.39548	44.3312		0.00156656	44.3281	44.3342		15	14.8859	42.6409		0.00155861	42.6378	42.644		15	14.9327	27.7647		0.00139814	27.762	27.7674		12	11.6209	36.2459		0.00150957	36.243	36.2489		14	13.2871	39.0588		0.00153425	39.0558	39.0618		13	12.9563	26.3211		0.00137786	26.3184	26.3238
	10	9.44247	43.2266		0.0015609	43.2235	43.2296		15	14.9603	41.5892		0.00155201	41.5862	41.5922		16	15.0088	26.6502		0.00138095	26.6474	26.6529		12	11.6801	35.1275		0.00149752	35.1245	35.1304		14	13.3541	37.9132		0.00152491	37.9102	37.9162		14	13.0226	25.4742		0.00136383	25.4715	25.4769
	10	9.48947	42.0257		0.00155417	42.0226	42.0287		16	15.0347	40.4473		0.00154466	40.4443	40.4504		16	15.0849	25.6488		0.00136142	25.6462	25.6515		12	11.7392	33.9554		0.00148487	33.9525	33.9583		14	13.4211	36.7844		0.00151408	36.7814	36.7874		14	13.0889	24.7024		0.00134764	24.6997	24.705
	10	9.53646	40.8049		0.00154628	40.8019	40.808		16	15.109	39.3224		0.00153625	39.3194	39.3254		16	15.161	24.5732		0.00134019	24.5706	24.5758		12	11.7984	32.8201		0.00147202	32.8172	32.823		14	13.4881	35.5932		0.00150206	35.5902	35.5961		14	13.1552	23.8493		0.00133055	23.8466	23.8519
	10	9.58346	39.5587		0.00153742	39.5557	39.5617		16	15.1834	38.1712		0.00152637	38.1682	38.1742		16	15.2371	23.4693		0.00131591	23.4667	23.4718		12	11.8575	31.7476		0.00145672	31.7447	31.7504		14	13.5551	34.3851		0.00149011	34.3822	34.388		14	13.2215	22.9883		0.00131188	22.9858	22.9909
	10	9.63045	38.3238		0.00152789	38.3209	38.3268		16	15.2577	36.9542		0.00151557	36.9512	36.9572		16	15.3132	22.2804		0.0012917	22.2779	22.2829		12	11.9167	30.5586		0.00144143	30.5558	30.5614		14	13.6221	33.2799		0.00147818	33.277	33.2828		14	13.2877	22.0899		0.00129228	22.0874	22.0925
	10	9.67745	37.1329		0.00151705	37.1299	37.1358		16	15.3321	35.7504		0.00150336	35.7474	35.7533		16	15.3892	21.1641		0.00126567	21.1616	21.1666		12	11.9758	29.4509		0.00142358	29.4481	29.4537		14	13.6891	32.2523		0.0014633	32.2495	32.2552		14	13.354	21.19		0.00127221	21.1875	21.1925
	10	9.72444	35.9093		0.0015031	35.9064	35.9123		16	15.4064	34.5109		0.00149046	34.5079	34.5138		16	15.4653	20.0318		0.00123947	20.0294	20.0343		13	12.0349	28.242		0.00140614	28.2393	28.2448		14	13.7561	31.0594		0.00144726	31.0566	31.0623		14	13.4203	20.3103		0.00125033	20.3079	20.3128
	10	9.77144	34.4861		0.00148792	34.4832	34.489		16	15.4808	33.3108		0.00147501	33.3079	33.3137		16	15.5414	18.9562		0.00121213	18.9538	18.9586		13	12.0941	27.1358		0.00138826	27.1331	27.1385		14	13.8231	29.8648		0.00142977	29.862	29.8677		14	13.4866	19.3947		0.00122685	19.3923	19.3971
	10	9.81843	33.0855		0.00147153	33.0826	33.0884		16	15.5551	31.9905		0.00145816	31.9877	31.9934		16	15.6175	17.8947		0.00118206	17.8924	17.8971		13	12.1532	26.0679		0.00136796	26.0652	26.0706		14	13.8901	28.6517		0.00141097	28.6489	28.6545		14	13.5528	18.4588		0.00120311	18.4564	18.4612
	10	9.86543	31.7076		0.00145378	31.7047	31.7104		16	15.6295	30.6665		0.00144045	30.6637	30.6693		16	15.6936	16.7926		0.001153	16.7903	16.7948		13	12.2124	24.9265		0.00134681	24.9238	24.9291		14	13.9571	27.4352		0.00139044	27.4324	27.4379		14	13.6191	17.5573		0.00117842	17.555	17.5596
	10	9.91242	30.3396		0.00143319	30.3368	30.3424		16	15.7038	29.3819		0.00142003	29.3792	29.3847		16	15.7697	15.7859		0.0011215	15.7837	15.7881		13	12.2715	23.8065		0.00132396	23.8039	23.8091		15	14.0241	26.195		0.00136771	26.1923	26.1977		14	13.6854	16.6635		0.00115219	16.6613	16.6658
	10	9.95942	28.8824		0.00141178	28.8796	28.8851		16	15.7782	28.011		0.00139765	28.0082	28.0137		16	15.8457	14.7545		0.00109228	14.7524	14.7567		13	12.3307	22.6665		0.00129968	22.664	22.6691		15	14.0911	24.9127		0.00134397	24.91	24.9153		14	13.7517	15.7589		0.0011234	15.7567	15.7611
	11	10.0064	27.4861		0.00138948	27.4833	27.4888		16	15.8525	26.6212		0.00137313	26.6185	26.6239		16	15.9218	13.8487		0.00106162	13.8467	13.8508		13	12.3898	21.5251		0.00127435	21.5226	21.5276		15	14.1581	23.6607		0.00131666	23.6581	23.6633		14	13.818	14.8152		0.00109329	14.813	14.8173
	11	10.0534	26.1393		0.00136497	26.1366	26.142		16	15.9269	25.2108		0.00134888	25.2082	25.2135		16	15.9979	12.9465		0.0010314	12.9445	12.9485		13	12.449	20.402		0.00124794	20.3996	20.4045		15	14.2251	22.316		0.00128756	22.3134	22.3185		14	13.8842	13.8793		0.00106276	13.8772	13.8813
	11	10.1004	24.7642		0.00133798	24.7616	24.7668		17	16.0012	23.9131		0.00132057	23.9105	23.9157		17	16.074	12.1026		0.00100202	12.1006	12.1046		13	12.5081	19.2974		0.00121872	19.295	19.2997		15	14.2921	20.9796		0.00125702	20.9772	20.9821		14	13.9505	12.9793		0.00102853	12.9773	12.9813
	11	10.1474	23.358		0.00130929	23.3554	23.3605		17	16.0756	22.5027		0.00129047	22.5001	22.5052		17	16.1501	11.3224		0.000972131	11.3205	11.3243		13	12.5673	18.1452		0.00118889	18.1429	18.1475		15	14.3591	19.6703		0.00122528	19.6679	19.6727		15	14.0168	12.0246		0.000991521	12.0227	12.0266
	11	10.1944	21.9687		0.00127551	21.9662	21.9712		17	16.1499	21.1092		0.00125988	21.1067	21.1116		17	16.2262	10.567		0.000943477	10.5652	10.5689		13	12.6264	17.0374		0.00115412	17.0352	17.0397		15	14.4261	18.3981		0.0011919	18.3958	18.4004		15	14.0831	11.0528		0.000953787	11.0509	11.0546
	11	10.2414	20.452		0.00124072	20.4496	20.4545		17	16.2243	19.7889		0.00122313	19.7865	19.7913		17	16.3022	9.87705		0.0009119	9.87526	9.87883		13	12.6856	15.824		0.00111671	15.8218	15.8262		15	14.4931	17.1461		0.0011548	17.1439	17.1484		15	14.1494	10.1216		0.000912011	10.1198	10.1233
	11	10.2884	19.0061		0.00120158	19.0038	19.0085		17	16.2987	18.3146		0.0011844	18.3123	18.317		17	16.3783	9.15347		0.000884342	9.15174	9.15521		13	12.7447	14.6029		0.00107489	14.6008	14.605		15	14.5601	15.8469		0.00111437	15.8447	15.8491		15	14.2156	9.15596		0.000870159	9.15426	9.15767
	11	10.3354	17.5008		0.00115751	17.4985	17.503		17	16.373	16.8761		0.00114301	16.8738	16.8783		17	16.4544	8.55197		0.000852685	8.5503	8.55364		13	12.8039	13.3312		0.00103072	13.3292	13.3332		15	14.6271	14.5292		0.00107172	14.5271	14.5313		15	14.2819	8.25287		0.00082407	8.25125	8.25448
	11	10.3824	15.9388		0.00111104	15.9366	15.9409		17	16.4474	15.4525		0.00109853	15.4504	15.4547		17	16.5305	7.89385		0.000820017	7.89225	7.89546		13	12.863	12.084		0.000980655	12.0821	12.0859		15	14.694	13.2384		0.00103252	13.2364	13.2404		15	14.3482	7.3279		0.000778088	7.32637	7.32942
	11	10.4294	14.4249		0.00106152	14.4228	14.427		17	16.5217	14.0383		0.00104859	14.0363	14.0404		17	16.6066	7.24989		0.000788195	7.24834	7.25143		13	12.9221	10.7786		0.0009286	10.7768	10.7805		15	14.761	12.1332		0.000989486	12.1313	12.1352		15	14.4145	6.47324		0.000730206	6.4718	6.47467
	11	10.4764	12.9436		0.00100528	12.9416	12.9456		17	16.5961	12.5772		0.00099393	12.5753	12.5792		17	16.6827	6.65546		0.000751155	6.65399	6.65693		13	12.9813	9.53147		0.000873861	9.52976	9.53318		15	14.828	11.0011		0.000944421	10.9992	11.0029		15	14.4808	5.65139		0.000685405	5.65004	5.65273
	11	10.5234	11.4071		0.000943623	11.4052	11.4089		17	16.6704	11.1142		0.000935823	11.1124	11.1161		17	16.7587	6.00265		0.000713366	6.00126	6.00405		14	13.0404	8.33027		0.000815378	8.32867	8.33187		15	14.895	9.89927		0.000905366	9.8975	9.90104		15	14.547	4.94203		0.000642482	4.94077	4.94329
	11	10.5704	9.88048		0.00087848	9.87876	9.8822		17	16.7448	9.6982		0.000869942	9.69649	9.6999		17	16.8348	5.37815		0.000675609	5.37683	5.37948		14	13.0996	7.16124		0.000756264	7.15976	7.16273		15	14.962	9.00839		0.000859113	9.0067	9.01007		15	14.6133	4.31393		0.00060377	4.31274	4.31511
	11	10.6173	8.42751		0.000811808	8.42592	8.4291		17	16.8191	8.24835		0.000800882	8.24678	8.24992		17	16.9109	4.79434		0.000634695	4.7931	4.79558		14	13.1587	6.09027		0.000700061	6.0889	6.09165		16	15.029	8.0247		0.00081162	8.02311	8.02629		15	14.6796	3.78894		0.000562819	3.78784	3.79005
	11	10.6643	7.09349		0.000746348	7.09203	7.09496		17	16.8935	6.88865		0.000731209	6.88722	6.89008		17	16.987	4.20522		0.000591894	4.20406	4.20638		14	13.2179	5.16792		0.000646107	5.16666	5.16919		16	15.096	7.08995		0.000761286	7.08846	7.09144		15	14.7459	3.2749		0.000524641	3.27387	3.27593
	11	10.7113	5.92092		0.00068524	5.91958	5.92227		17	16.9678	5.66792		0.00066842	5.66662	5.66924		18	17.0631	3.63556		0.000544694	3.63449	3.63663		14	13.277	4.36508		0.000597877	4.36391	4.36625		16	15.163	6.17713		0.000707907	6.17574	6.17852		15	14.8121	2.83272		0.000483515	2.83178	2.83367
	11	10.7583	4.93953		0.000620039	4.93832	4.94075		18	17.0422	4.68759		0.000608278	4.6864	4.68878		18	17.1392	3.06059		0.000497249	3.05962	3.06157		14	13.3362	3.71239		0.000546594	3.71131	3.71346		16	15.23	5.29131		0.000651909	5.29003	5.29259		15	14.8784	2.39524		0.000435534	2.39438	2.39609
	11	10.8053	4.00487		0.000560162	4.00377	4.00597		18	17.1165	3.8481		0.000550698	3.84703	3.84918		18	17.2152	2.53693		0.000438574	2.53607	2.53779		14	13.3953	3.08267		0.000491982	3.08171	3.08364		16	15.297	4.44767		0.000587555	4.44652	4.44882		15	14.9447	1.93431		0.000389272	1.93355	1.93508
	11	10.8523	3.24298		0.000492025	3.24202	3.24395		18	17.1909	3.13069		0.000490596	3.12973	3.13165		18	17.2913	1.96196		0.000377424	1.96122	1.9627		14	13.4545	2.48207		0.00043103	2.48123	2.48292		16	15.364	3.58041		0.000521006	3.57939	3.58143		16	15.011	1.53901		0.000335567	1.53836	1.53967
	11	10.8993	2.48251		0.00041765	2.48169	2.48333		18	17.2652	2.46774		0.000420978	2.46692	2.46857		18	17.3674	1.44538		0.000314849	1.44476	1.446		14	13.5136	1.89373		0.000365523	1.89301	1.89445		16	15.431	2.79245		0.000443388	2.79158	2.79332		16	15.0773	1.13903		0.000283337	1.13847	1.13958
	11	10.9463	1.77585		0.000334677	1.7752	1.77651		18	17.3396	1.8048		0.000338426	1.80413	1.80546		18	17.4435	1.00133		0.000245942	1.00092	1.00191		14	13.5728	1.35442		0.000293459	1.35384	1.35499		16	15.498	2.00618		0.000352543	2.00548	2.00687		16	15.1435	0.80935		0.000224426	0.808909	0.809789
	11	10.9933	1.13292		0.000233162	1.13246	1.13338		18	17.4139	1.15875		0.000246676	1.15827	1.15923		18	17.5196	0.60858		0.000174174	0.608239	0.608922		14	13.6319	0.868726		0.000205942	0.868322	0.869129		16	15.565	1.25871		0.000257946	1.25821	1.25922		16	15.2098	0.506234		0.000159383	0.505922	0.506547
	12	11.0403	0.546634		0.000135558	0.546368	0.546899		18	17.4883	0.612241		0.000137594	0.611971	0.612511		18	17.5957	0.30429		8.08795e-05	0.304132	0.304449		14	13.691	0.425936		0.000109254	0.425722	0.42615		16	15.632	0.66985		0.00013549	0.669584	0.670115		16	15.2761	0.25468		8.65687e-05	0.25451	0.254849
	12	11.0873	0.184099		3.76973e-11	0.184099	0.184099		18	17.5626	0.189682		#NUM!	#NUM!	#NUM!		18	17.6718	0.0654578		5.3312e-11	0.0654578	0.0654578		14	13.7502	0.119507		0	0.119507	0.119507		16	15.699	0.183913		5.3312e-11	0.183913	0.183913		16	15.3424	0.0749977		5.3312e-11	0.0749977	0.0749977
	12	11.1343	1.42109e-14		0	1.42109e-14	1.42109e-14		18	17.637	-4.26326e-14		0	#NUM!	#NUM!		18	17.7478	2.84217e-14		0	2.84217e-14	2.84217e-14		14	13.8093	0		0	#NUM!	#NUM!		16	15.766	2.84217e-14		0	2.84217e-14	2.84217e-14		16	15.4087	2.84217e-14		0	2.84217e-14	2.84217e-14

## Sheet: new implant DDD with FU=2
	Z	1.95996
			Boston Accolade DR								Boston Accolade DR EL								Microport Alizea DR								Abbott Assurity MRI DR								Medtronic Azure XT DR								Biotronik Edora 8 DR
			time_y	Product_Survival_%		Se	LCI	UCI			time_y	Product_Survival_%		Se	LCI	UCI			time_y	Product_Survival_%		Se	LCI	UCI			time_y	Product_Survival_%		Se	LCI	UCI			time_y	Product_Survival_%		Se	LCI	UCI			time_y	Product_Survival_%		Se	LCI	UCI
		1	0.123652	99.9986		1.18466e-05	99.9986	99.9986		1	0.161982	99.9982		1.35951e-05	99.9981	99.9982		1	0.146127	99.9984		1.28222e-05	99.9983	99.9984		1	0.191826	99.9985		1.23726e-05	99.9984	99.9985		1	0.0725011	99.9983		1.29536e-05	99.9983	99.9983		1	0.0947928	99.9985		1.21829e-05	99.9985	99.9985
		1	0.172146	99.9986		1.18466e-05	99.9986	99.9986		1	0.238952	99.9982		1.35951e-05	99.9981	99.9982		1	0.218062	99.9984		1.81332e-05	99.9983	99.9984		1	0.251815	99.9985		1.23726e-05	99.9984	99.9985		1	0.141646	99.9983		1.29536e-05	99.9983	99.9983		1	0.162235	99.9985		1.72291e-05	99.9985	99.9985
		1	0.220641	99.9986		1.67536e-05	99.9986	99.9986		1	0.315922	99.9982		1.92261e-05	99.9981	99.9982		1	0.289996	99.9967		1.81332e-05	99.9967	99.9967		1	0.311803	99.9985		1.23726e-05	99.9984	99.9985		1	0.210791	99.9983		1.29536e-05	99.9983	99.9983		1	0.229678	99.997		1.72291e-05	99.997	99.9971
		1	0.269135	99.9972		1.67536e-05	99.9972	99.9972		1	0.392891	99.9963		1.92261e-05	99.9963	99.9963		1	0.361931	99.9967		2.22083e-05	99.9967	99.9968		1	0.371791	99.9985		1.23726e-05	99.9984	99.9985		1	0.279937	99.9983		1.8319e-05	99.9983	99.9984		1	0.29712	99.997		2.11011e-05	99.997	99.9971
		1	0.31763	99.9972		1.67536e-05	99.9972	99.9972		1	0.469861	99.9963		2.35469e-05	99.9963	99.9963		1	0.433866	99.9951		2.56438e-05	99.995	99.9951		1	0.431779	99.9985		1.23726e-05	99.9984	99.9985		1	0.349082	99.9966		1.8319e-05	99.9966	99.9967		1	0.364563	99.9955		2.11011e-05	99.9955	99.9956
		1	0.366125	99.9972		1.67536e-05	99.9972	99.9972		1	0.546831	99.9945		2.35469e-05	99.9944	99.9945		1	0.5058	99.9934		2.56438e-05	99.9934	99.9935		1	0.491768	99.9985		1.23726e-05	99.9984	99.9985		1	0.418227	99.9966		1.8319e-05	99.9966	99.9967		1	0.432005	99.9955		2.11011e-05	99.9955	99.9956
		1	0.414619	99.9972		1.67536e-05	99.9972	99.9972		1	0.6238	99.9945		2.35469e-05	99.9944	99.9945		1	0.577735	99.9934		2.56438e-05	99.9934	99.9935		1	0.551756	99.9985		1.23726e-05	99.9984	99.9985		1	0.487372	99.9966		2.2436e-05	99.9966	99.9967		1	0.499447	99.9955		2.43653e-05	99.9955	99.9956
		1	0.463114	99.9972		2.05187e-05	99.9972	99.9972		1	0.70077	99.9945		2.35469e-05	99.9944	99.9945		1	0.649669	99.9934		2.86704e-05	99.9934	99.9935		1	0.611744	99.9985		2.14296e-05	99.9984	99.9985		1	0.556517	99.995		2.2436e-05	99.9949	99.995		1	0.56689	99.9941		2.98408e-05	99.994	99.9941
		1	0.511608	99.9958		2.05187e-05	99.9957	99.9958		1	0.77774	99.9945		2.71894e-05	99.9944	99.9945		1	0.721604	99.9918		2.86704e-05	99.9917	99.9918		1	0.671733	99.9954		2.14296e-05	99.9954	99.9954		1	0.625662	99.995		2.2436e-05	99.9949	99.995		1	0.634332	99.9911		2.98408e-05	99.991	99.9912
		1	0.560103	99.9958		2.05187e-05	99.9957	99.9958		1	0.854709	99.9926		2.71894e-05	99.9926	99.9927		1	0.793539	99.9918		2.86704e-05	99.9917	99.9918		1	0.731721	99.9954		2.14296e-05	99.9954	99.9954		1	0.694807	99.995		2.2436e-05	99.9949	99.995		1	0.701775	99.9911		3.85231e-05	99.991	99.9912
		1	0.608597	99.9958		2.05187e-05	99.9957	99.9958		1	0.931679	99.9926		2.71894e-05	99.9926	99.9927		1	0.865473	99.9918		3.39227e-05	99.9917	99.9918		1	0.791709	99.9954		2.14296e-05	99.9954	99.9954		1	0.763953	99.995		2.59066e-05	99.9949	99.995		1	0.769217	99.9852		4.04031e-05	99.9851	99.9852
		1	0.657092	99.9958		2.05187e-05	99.9957	99.9958		2	1.00865	99.9926		2.71894e-05	99.9926	99.9927		1	0.937408	99.9885		3.62646e-05	99.9884	99.9886		1	0.851697	99.9954		2.14296e-05	99.9954	99.9954		1	0.833098	99.9933		2.59066e-05	99.9932	99.9933		1	0.836659	99.9837		4.21994e-05	99.9836	99.9838
		1	0.705586	99.9958		2.05187e-05	99.9957	99.9958		2	1.08562	99.9926		2.71894e-05	99.9926	99.9927		2	1.00934	99.9868		3.62646e-05	99.9868	99.9869		1	0.911686	99.9954		2.47446e-05	99.9954	99.9955		1	0.902243	99.9933		2.59066e-05	99.9932	99.9933		1	0.904102	99.9822		4.21994e-05	99.9821	99.9823
		1	0.754081	99.9958		2.05187e-05	99.9957	99.9958		2	1.16259	99.9926		3.03984e-05	99.9925	99.9927		2	1.08128	99.9868		3.84641e-05	99.9868	99.9869		1	0.971674	99.9939		2.76651e-05	99.9938	99.9939		1	0.971388	99.9933		2.59066e-05	99.9932	99.9933		1	0.971544	99.9822		4.55798e-05	99.9821	99.9823
		1	0.802576	99.9958		2.64892e-05	99.9957	99.9958		2	1.23956	99.9908		3.03984e-05	99.9907	99.9908		2	1.15321	99.9852		3.84641e-05	99.9851	99.9853		2	1.03166	99.9923		2.76651e-05	99.9923	99.9924		2	1.04053	99.9933		2.59066e-05	99.9932	99.9933		2	1.03899	99.9792		4.55798e-05	99.9791	99.9793
		1	0.85107	99.993		2.64892e-05	99.9929	99.993		2	1.31653	99.9908		3.32994e-05	99.9907	99.9908		2	1.22515	99.9852		4.05444e-05	99.9851	99.9853		2	1.09165	99.9923		2.76651e-05	99.9923	99.9924		2	1.10968	99.9933		2.89642e-05	99.9932	99.9933		2	1.10643	99.9792		4.71793e-05	99.9791	99.9793
		1	0.899565	99.993		2.90172e-05	99.9929	99.993		2	1.3935	99.9889		3.32994e-05	99.9888	99.989		2	1.29708	99.9836		4.44134e-05	99.9835	99.9836		2	1.15164	99.9923		2.76651e-05	99.9923	99.9924		2	1.17882	99.9916		3.17284e-05	99.9915	99.9917		2	1.17387	99.9777		5.02254e-05	99.9776	99.9778
		1	0.948059	99.9916		3.35057e-05	99.9915	99.9916		2	1.47047	99.9889		3.59672e-05	99.9888	99.989		2	1.36902	99.9803		4.44134e-05	99.9802	99.9804		2	1.21163	99.9923		2.76651e-05	99.9923	99.9924		2	1.24797	99.9899		3.17284e-05	99.9899	99.99		2	1.24131	99.9748		5.7134e-05	99.9747	99.9749
		1	0.996554	99.9888		3.35057e-05	99.9887	99.9888		2	1.54744	99.9871		4.07822e-05	99.987	99.9871		2	1.44095	99.9803		4.44134e-05	99.9802	99.9804		2	1.27162	99.9923		2.76651e-05	99.9923	99.9924		2	1.31711	99.9899		3.17284e-05	99.9899	99.99		2	1.30876	99.9673		5.96736e-05	99.9672	99.9675
		2	1.04505	99.9888		3.55379e-05	99.9887	99.9888		2	1.62441	99.9834		4.07822e-05	99.9833	99.9834		2	1.51289	99.9803		4.96544e-05	99.9802	99.9804		2	1.3316	99.9923		2.76651e-05	99.9923	99.9924		2	1.38626	99.9899		3.42704e-05	99.9899	99.99		2	1.3762	99.9644		6.09036e-05	99.9643	99.9645
		2	1.09354	99.9874		3.746e-05	99.9873	99.9874		2	1.70138	99.9834		4.29878e-05	99.9833	99.9834		2	1.58482	99.9753		5.12825e-05	99.9752	99.9754		2	1.39159	99.9923		3.27333e-05	99.9923	99.9924		2	1.4554	99.9883		3.42704e-05	99.9882	99.9883		2	1.44364	99.9629		6.21093e-05	99.9628	99.963
		2	1.14204	99.986		3.746e-05	99.9859	99.986		2	1.77834	99.9815		4.50856e-05	99.9814	99.9816		2	1.65675	99.9737		5.12825e-05	99.9736	99.9738		2	1.45158	99.9893		3.49931e-05	99.9892	99.9894		2	1.52455	99.9883		3.66362e-05	99.9882	99.9883		2	1.51108	99.9614		6.44529e-05	99.9613	99.9615
		2	1.19053	99.986		3.746e-05	99.9859	99.986		2	1.85531	99.9797		4.50856e-05	99.9796	99.9798		2	1.72869	99.9737		5.12825e-05	99.9736	99.9738		2	1.51157	99.9878		3.49931e-05	99.9877	99.9878		2	1.59369	99.9866		4.09599e-05	99.9865	99.9867		2	1.57853	99.9584		6.55933e-05	99.9583	99.9586
		2	1.23903	99.986		3.746e-05	99.9859	99.986		2	1.93228	99.9797		4.50856e-05	99.9796	99.9798		2	1.80062	99.9737		5.28603e-05	99.9736	99.9738		2	1.57156	99.9878		3.49931e-05	99.9877	99.9878		2	1.66284	99.9832		4.09599e-05	99.9831	99.9833		2	1.64597	99.957		6.67141e-05	99.9568	99.9571
		2	1.28752	99.986		3.92881e-05	99.9859	99.986		3	2.00925	99.9797		4.50856e-05	99.9796	99.9798		2	1.87256	99.9721		5.28603e-05	99.9719	99.9722		2	1.63155	99.9878		3.49931e-05	99.9877	99.9878		2	1.73198	99.9832		4.09599e-05	99.9831	99.9833		2	1.71341	99.9555		6.99688e-05	99.9553	99.9556
		2	1.33602	99.9846		3.92881e-05	99.9845	99.9846		3	2.08622	99.9797		4.70899e-05	99.9796	99.9798		2	1.94449	99.9721		5.73337e-05	99.9719	99.9722		2	1.69153	99.9878		3.49931e-05	99.9877	99.9878		2	1.80113	99.9832		4.29587e-05	99.9831	99.9833		2	1.78085	99.951		7.30784e-05	99.9509	99.9512
		2	1.38451	99.9846		3.92881e-05	99.9845	99.9846		3	2.16319	99.9778		4.70899e-05	99.9777	99.9779		3	2.01643	99.9671		6.01311e-05	99.967	99.9672		2	1.75152	99.9878		3.49931e-05	99.9877	99.9878		2	1.87028	99.9815		4.48685e-05	99.9815	99.9816		2	1.8483	99.9466		7.40859e-05	99.9464	99.9467
		2	1.433	99.9846		3.92881e-05	99.9845	99.9846		3	2.24016	99.9778		4.70899e-05	99.9777	99.9779		3	2.08836	99.9638		6.1482e-05	99.9637	99.9639		2	1.81151	99.9878		3.71155e-05	99.9877	99.9878		2	1.93942	99.9799		4.67003e-05	99.9798	99.98		2	1.91574	99.9451		7.60607e-05	99.9449	99.9452
		2	1.4815	99.9846		3.92881e-05	99.9845	99.9846		3	2.31713	99.9778		4.70899e-05	99.9777	99.9779		3	2.1603	99.9622		6.40983e-05	99.9621	99.9623		2	1.8715	99.9862		3.91228e-05	99.9861	99.9863		3	2.00857	99.9782		4.67003e-05	99.9781	99.9783		2	1.98318	99.9421		7.98637e-05	99.942	99.9423
		2	1.52999	99.9846		4.27101e-05	99.9845	99.9846		3	2.3941	99.9778		4.70899e-05	99.9777	99.9779		3	2.23223	99.9589		6.53672e-05	99.9588	99.959		2	1.93149	99.9847		4.28563e-05	99.9846	99.9848		3	2.07771	99.9782		5.01633e-05	99.9781	99.9783		3	2.05062	99.9362		8.61148e-05	99.936	99.9363
		2	1.57849	99.9818		4.27101e-05	99.9817	99.9818		3	2.47107	99.9778		5.0862e-05	99.9777	99.9779		3	2.30417	99.9573		6.53672e-05	99.9571	99.9574		2	1.99147	99.9816		4.28563e-05	99.9815	99.9817		3	2.14686	99.9748		5.1808e-05	99.9747	99.9749		3	2.11807	99.9258		9.03146e-05	99.9256	99.926
		2	1.62698	99.9818		4.58774e-05	99.9817	99.9818		3	2.54804	99.9741		5.0862e-05	99.974	99.9742		3	2.3761	99.9573		6.53672e-05	99.9571	99.9574		3	2.05146	99.9816		4.46059e-05	99.9815	99.9817		3	2.216	99.9732		5.3402e-05	99.973	99.9733		3	2.18551	99.9184		9.58848e-05	99.9182	99.9186
		2	1.67548	99.9789		4.73816e-05	99.9789	99.979		3	2.62501	99.9741		5.26466e-05	99.974	99.9742		3	2.44804	99.9573		6.66119e-05	99.9571	99.9574		3	2.11145	99.9801		4.46059e-05	99.98	99.9802		3	2.28515	99.9715		5.6455e-05	99.9714	99.9716		3	2.25295	99.908		9.89266e-05	99.9078	99.9082
		2	1.72397	99.9775		4.88395e-05	99.9774	99.9776		3	2.70198	99.9723		5.60456e-05	99.9722	99.9724		3	2.51997	99.9556		6.78336e-05	99.9555	99.9557		3	2.17144	99.9801		5.24856e-05	99.98	99.9802		3	2.35429	99.9681		5.9351e-05	99.968	99.9682		3	2.32039	99.902		0.000104035	99.9018	99.9022
		2	1.77247	99.9761		4.88395e-05	99.976	99.9762		3	2.77895	99.9686		5.76699e-05	99.9685	99.9687		3	2.5919	99.954		6.90338e-05	99.9538	99.9541		3	2.23143	99.9724		5.39234e-05	99.9723	99.9726		3	2.42344	99.9648		6.07472e-05	99.9646	99.9649		3	2.38784	99.8916		0.000113562	99.8914	99.8919
		2	1.82096	99.9761		5.29727e-05	99.976	99.9762		3	2.85592	99.9667		5.76699e-05	99.9666	99.9668		3	2.66384	99.9523		7.13734e-05	99.9522	99.9525		3	2.29142	99.9709		5.39234e-05	99.9708	99.971		3	2.49258	99.9631		6.2112e-05	99.963	99.9632		3	2.45528	99.8709		0.000122346	99.8706	99.8711
		2	1.86946	99.9719		5.55575e-05	99.9718	99.972		3	2.93289	99.9667		6.07883e-05	99.9666	99.9668		3	2.73577	99.949		7.13734e-05	99.9489	99.9492		3	2.3514	99.9709		5.53238e-05	99.9708	99.971		3	2.56173	99.9614		6.47551e-05	99.9613	99.9615		3	2.52272	99.8501		0.000130536	99.8498	99.8503
		2	1.91795	99.9691		5.55575e-05	99.969	99.9692		4	3.00986	99.963		6.37541e-05	99.9629	99.9632		3	2.80771	99.949		7.25148e-05	99.9489	99.9492		3	2.41139	99.9694		6.4277e-05	99.9693	99.9695		3	2.63087	99.9581		6.47551e-05	99.9579	99.9582		3	2.59016	99.8293		0.000134992	99.829	99.8296
		2	1.96645	99.9691		5.80271e-05	99.969	99.9692		4	3.08683	99.9593		6.51864e-05	99.9592	99.9595		3	2.87964	99.9474		7.47453e-05	99.9472	99.9475		3	2.47138	99.9587		6.5456e-05	99.9585	99.9588		3	2.70002	99.9581		6.47551e-05	99.9579	99.9582		3	2.6576	99.8174		0.000144001	99.8172	99.8177
		3	2.01494	99.9663		5.80271e-05	99.9662	99.9664		4	3.1638	99.9575		6.65878e-05	99.9574	99.9576		3	2.95158	99.9441		7.79713e-05	99.9439	99.9443		3	2.53137	99.9571		6.5456e-05	99.957	99.9573		3	2.76916	99.9581		6.47551e-05	99.9579	99.9582		3	2.72505	99.7922		0.000151502	99.7919	99.7925
		3	2.06343	99.9663		5.92232e-05	99.9662	99.9664		4	3.24077	99.9556		6.79602e-05	99.9555	99.9558		4	3.02351	99.9392		7.90173e-05	99.939	99.9393		3	2.59136	99.9571		6.77524e-05	99.957	99.9573		3	2.83831	99.9581		6.47551e-05	99.9579	99.9582		3	2.79249	99.7699		0.00015818	99.7696	99.7703
		3	2.11193	99.9649		6.26747e-05	99.9648	99.965		4	3.31774	99.9538		7.06251e-05	99.9537	99.9539		4	3.09545	99.9375		8.10687e-05	99.9374	99.9377		3	2.65135	99.9541		6.99733e-05	99.9539	99.9542		3	2.90745	99.9581		6.47551e-05	99.9579	99.9582		3	2.85993	99.7492		0.000168133	99.7488	99.7495
		3	2.16042	99.9607		6.26747e-05	99.9606	99.9608		4	3.39471	99.9501		7.06251e-05	99.95	99.9502		4	3.16738	99.9342		8.59828e-05	99.9341	99.9344		3	2.71133	99.951		7.42156e-05	99.9509	99.9512		3	2.9766	99.9581		6.60369e-05	99.9579	99.9582		3	2.92737	99.7165		0.000175434	99.7162	99.7169
		3	2.20892	99.9607		6.26747e-05	99.9606	99.9608		4	3.47168	99.9501		7.31927e-05	99.95	99.9502		4	3.23932	99.926		9.06301e-05	99.9258	99.9262		3	2.77132	99.9449		8.01583e-05	99.9447	99.945		4	3.04574	99.9564		6.85286e-05	99.9562	99.9565		3	2.99482	99.6913		0.000188402	99.6909	99.6916
		3	2.25741	99.9607		6.48735e-05	99.9606	99.9608		4	3.54865	99.9464		7.31927e-05	99.9463	99.9465		4	3.31125	99.9178		9.59092e-05	99.9176	99.918		3	2.83131	99.9357		8.11063e-05	99.9355	99.9359		4	3.11489	99.953		6.85286e-05	99.9529	99.9532		4	3.06226	99.6438		0.000199417	99.6434	99.6442
		3	2.30591	99.9579		6.48735e-05	99.9578	99.958		4	3.62562	99.9464		7.31927e-05	99.9463	99.9465		4	3.38319	99.9079		9.92721e-05	99.9077	99.9081		3	2.8913	99.9342		8.11063e-05	99.934	99.9343		4	3.18403	99.953		7.21046e-05	99.9529	99.9532		4	3.1297	99.6007		0.000207731	99.6003	99.6011
		3	2.3544	99.9579		6.59454e-05	99.9578	99.958		4	3.70259	99.9464		7.31927e-05	99.9463	99.9465		4	3.45512	99.9014		0.000104112	99.9011	99.9016		3	2.95129	99.9342		8.74545e-05	99.934	99.9343		4	3.25318	99.948		7.4393e-05	99.9478	99.9481		4	3.19714	99.5666		0.000221437	99.5662	99.567
		3	2.4029	99.9565		6.70002e-05	99.9564	99.9566		4	3.77956	99.9464		7.31927e-05	99.9463	99.9465		4	3.52706	99.8915		0.000105676	99.8913	99.8917		4	3.01128	99.9235		8.74545e-05	99.9233	99.9236		4	3.32232	99.9446		7.55111e-05	99.9445	99.9448		4	3.26459	99.5072		0.000231808	99.5068	99.5077
		3	2.45139	99.9551		7.0069e-05	99.955	99.9552		4	3.85653	99.9464		7.31927e-05	99.9463	99.9465		4	3.59899	99.8882		0.000113893	99.888	99.8884		4	3.07126	99.9235		9.33709e-05	99.9233	99.9236		4	3.39147	99.9429		7.55111e-05	99.9428	99.9431		4	3.33203	99.4597		0.000241117	99.4593	99.4602
		3	2.49989	99.9509		7.10624e-05	99.9507	99.951		4	3.9335	99.9464		7.44433e-05	99.9463	99.9465		4	3.67092	99.8701		0.000119513	99.8699	99.8703		4	3.13125	99.9127		9.49934e-05	99.9126	99.9129		4	3.46061	99.9429		7.98267e-05	99.9428	99.9431		4	3.39947	99.4152		0.000255291	99.4147	99.4157
		3	2.54838	99.9495		7.10624e-05	99.9493	99.9496		5	4.01046	99.9446		7.9248e-05	99.9444	99.9447		4	3.74286	99.857		0.000121553	99.8567	99.8572		4	3.19124	99.9097		9.57943e-05	99.9095	99.9099		4	3.52976	99.9362		8.08696e-05	99.9361	99.9364		4	3.46691	99.344		0.000267335	99.3434	99.3445
		3	2.59687	99.9495		7.30087e-05	99.9493	99.9496		5	4.08743	99.9372		7.9248e-05	99.937	99.9373		4	3.81479	99.852		0.000125533	99.8518	99.8523		4	3.25123	99.9082		9.89329e-05	99.908	99.9083		4	3.5989	99.9346		8.68635e-05	99.9344	99.9347		4	3.53436	99.2801		0.000282746	99.2796	99.2807
		3	2.64537	99.9467		7.39625e-05	99.9465	99.9468		5	4.1644	99.9372		7.9248e-05	99.937	99.9373		4	3.88673	99.8422		0.00012939	99.8419	99.8424		4	3.31122	99.902		0.000103462	99.9018	99.9022		4	3.66805	99.9245		8.87713e-05	99.9243	99.9247		4	3.6018	99.1941		0.000298802	99.1935	99.1946
		3	2.69386	99.9453		7.67529e-05	99.9451	99.9454		5	4.24137	99.9372		8.1544e-05	99.937	99.9373		4	3.95866	99.8323		0.00013436	99.832	99.8326		4	3.37121	99.8928		0.000104928	99.8926	99.893		4	3.73719	99.9211		9.06389e-05	99.921	99.9213		4	3.66924	99.0991		0.000313313	99.0984	99.0997
		3	2.74236	99.9411		7.67529e-05	99.9409	99.9412		5	4.31834	99.9335		8.2668e-05	99.9333	99.9336		5	4.0306	99.8191		0.000140323	99.8189	99.8194		4	3.43119	99.8898		0.0001078	99.8896	99.89		4	3.80634	99.9178		9.5147e-05	99.9176	99.918		4	3.73668	99.0085		0.000329147	99.0079	99.0092
		3	2.79085	99.9411		7.94452e-05	99.9409	99.9412		5	4.39531	99.9316		8.59517e-05	99.9314	99.9318		5	4.10253	99.8027		0.0001466	99.8024	99.803		4	3.49118	99.8837		0.000109904	99.8834	99.8839		4	3.87548	99.9094		9.94503e-05	99.9092	99.9096		4	3.80413	98.9046		0.000346738	98.9039	98.9053
		3	2.83935	99.9368		8.37396e-05	99.9367	99.937		5	4.47228	99.9261		8.70187e-05	99.9259	99.9262		5	4.17447	99.7846		0.0001558	99.7843	99.7849		4	3.55117	99.8791		0.000113325	99.8788	99.8793		4	3.94463	99.901		0.000102763	99.9008	99.9012		4	3.87157	98.7829		0.000363835	98.7822	98.7836
		3	2.88784	99.9298		8.70223e-05	99.9297	99.93		5	4.54925	99.9242		8.70187e-05	99.924	99.9244		5	4.2464	99.7567		0.000163984	99.7563	99.757		4	3.61116	99.8714		0.000118591	99.8712	99.8716		5	4.01377	99.8943		0.000105971	99.8941	99.8945		4	3.93901	98.6582		0.000379554	98.6575	98.659
		3	2.93634	99.9242		8.94051e-05	99.924	99.9244		5	4.62622	99.9242		9.21679e-05	99.924	99.9244		5	4.31834	99.7304		0.000169861	99.73	99.7307		4	3.67115	99.8592		0.000123013	99.8589	99.8594		5	4.08292	99.8876		0.000112112	99.8874	99.8878		5	4.00645	98.538		0.000396246	98.5372	98.5388
		3	2.98483	99.92		9.32406e-05	99.9198	99.9202		5	4.70319	99.915		9.41485e-05	99.9148	99.9152		5	4.39027	99.7106		0.00017739	99.7103	99.711		4	3.73114	99.8484		0.000135411	99.8482	99.8487		5	4.15207	99.8742		0.000115784	99.8739	99.8744		5	4.0739	98.4044		0.000416369	98.4036	98.4052
		4	3.03333	99.913		9.6924e-05	99.9128	99.9132		5	4.78016	99.9113		9.79892e-05	99.9111	99.9115		5	4.46221	99.6843		0.000186807	99.684	99.6847		4	3.79112	99.8163		0.00014093	99.816	99.8166		5	4.22121	99.8658		0.000120041	99.8655	99.866		5	4.14134	98.2352		0.000434349	98.2344	98.2361
		4	3.08182	99.906		9.97726e-05	99.9058	99.9062		5	4.85713	99.9039		0.000100773	99.9037	99.9041		5	4.53414	99.6498		0.000195349	99.6494	99.6502		4	3.85111	99.801		0.000145716	99.8007	99.8013		5	4.29036	99.8557		0.000124152	99.8554	99.8559		5	4.20878	98.0764		0.000455633	98.0755	98.0773
		4	3.13031	99.9004		0.000103222	99.9002	99.9006		5	4.9341	99.8983		0.000105249	99.8981	99.8986		5	4.60607	99.6169		0.000202321	99.6165	99.6173		4	3.9111	99.7872		0.000154843	99.7869	99.7875		5	4.3595	99.8456		0.000127476	99.8454	99.8459		5	4.27622	97.879		0.000477072	97.8781	97.8799
		4	3.17881	99.8933		0.000107866	99.8931	99.8935		6	5.01107	99.8891		0.000109542	99.8889	99.8893		5	4.67801	99.589		0.000209836	99.5886	99.5894		4	3.97109	99.7597		0.000160162	99.7593	99.76		5	4.42865	99.8372		0.000132619	99.837	99.8375		5	4.34367	97.6697		0.000500041	97.6687	97.6707
		4	3.2273	99.8835		0.000111692	99.8833	99.8837		6	5.08804	99.8799		0.000112858	99.8796	99.8801		5	4.74994	99.5577		0.00022337	99.5573	99.5582		5	4.03108	99.7428		0.000164385	99.7425	99.7431		5	4.49779	99.8238		0.000138176	99.8235	99.8241		5	4.41111	97.4337		0.00052176	97.4327	97.4348
		4	3.2758	99.8751		0.000115996	99.8749	99.8753		6	5.16501	99.8725		0.000118437	99.8722	99.8727		5	4.82188	99.4985		0.000230891	99.4981	99.499		5	4.09106	99.729		0.000171633	99.7287	99.7294		5	4.56694	99.8087		0.000144097	99.8084	99.809		5	4.47855	97.1992		0.000539028	97.1982	97.2003
		4	3.32429	99.8653		0.000122451	99.865	99.8655		6	5.24198	99.8595		0.000122265	99.8593	99.8598		5	4.89381	99.464		0.000241558	99.4635	99.4645		5	4.15105	99.7045		0.000177301	99.7042	99.7049		5	4.63608	99.7919		0.000150893	99.7916	99.7922		5	4.54599	97.0048		0.000560666	97.0037	97.0059
		4	3.37279	99.8498		0.000123589	99.8496	99.8501		6	5.31895	99.8503		0.000126706	99.85	99.8505		5	4.96575	99.4131		0.000251118	99.4126	99.4135		5	4.21104	99.6846		0.000186904	99.6843	99.685		5	4.70523	99.7718		0.000155794	99.7715	99.7721		5	4.61343	96.751		0.000583167	96.7498	96.7521
		4	3.42128	99.847		0.000128582	99.8468	99.8473		6	5.39592	99.8392		0.000132393	99.8389	99.8395		6	5.03768	99.3654		0.00026218	99.3649	99.3659		5	4.27103	99.6494		0.000192512	99.6491	99.6498		5	4.77437	99.7567		0.00016261	99.7564	99.757		5	4.68088	96.4749		0.000606742	96.4737	96.4761
		4	3.46978	99.8344		0.000135467	99.8341	99.8347		6	5.47289	99.8244		0.000135826	99.8241	99.8247		6	5.10962	99.3078		0.000273078	99.3073	99.3084		5	4.33102	99.628		0.000199106	99.6276	99.6284		5	4.84352	99.7349		0.000170132	99.7345	99.7352		5	4.74832	96.1721		0.000628206	96.1709	96.1733
		4	3.51827	99.8161		0.000140533	99.8159	99.8164		6	5.54986	99.8152		0.000142443	99.8149	99.8154		6	5.18155	99.2486		0.000286383	99.2481	99.2492		5	4.39101	99.602		0.000205854	99.6016	99.6024		5	4.91266	99.7097		0.000180593	99.7094	99.7101		5	4.81576	95.8842		0.000651123	95.8829	95.8854
		4	3.56677	99.8021		0.000142017	99.8018	99.8024		6	5.62683	99.7967		0.000152428	99.7964	99.797		6	5.25349	99.173		0.000298537	99.1724	99.1736		5	4.45099	99.5744		0.000213808	99.574	99.5748		5	4.98181	99.6728		0.000187831	99.6724	99.6732		5	4.8832	95.5636		0.000671409	95.5623	95.5649
		4	3.61526	99.7979		0.000146855	99.7976	99.7982		6	5.7038	99.7671		0.000157181	99.7668	99.7674		6	5.32542	99.1007		0.000310718	99.1001	99.1013		5	4.51098	99.5408		0.000223176	99.5403	99.5412		6	5.05095	99.6459		0.000196074	99.6456	99.6463		5	4.95065	95.2682		0.000692035	95.2668	95.2696
		4	3.66375	99.7839		0.00015337	99.7836	99.7842		6	5.78077	99.7523		0.000160079	99.752	99.7526		6	5.39736	99.025		0.000323915	99.0244	99.0257		5	4.57097	99.4994		0.000232159	99.499	99.4999		6	5.1201	99.6141		0.000199858	99.6137	99.6145		6	5.01809	94.9565		0.000715638	94.9551	94.9579
		4	3.71225	99.7642		0.000163078	99.7639	99.7645		6	5.85774	99.7431		0.000166275	99.7428	99.7434		6	5.46929	98.9395		0.00033824	98.9389	98.9402		5	4.63096	99.4581		0.000240485	99.4576	99.4586		6	5.18924	99.599		0.000206412	99.5986	99.5994		6	5.08553	94.5854		0.000738301	94.584	94.5869
		4	3.76074	99.7333		0.000166047	99.733	99.7337		6	5.93471	99.7228		0.000174367	99.7224	99.7231		6	5.54122	98.8425		0.000348982	98.8419	98.8432		5	4.69095	99.4183		0.00024974	99.4178	99.4188		6	5.25839	99.5721		0.000215478	99.5717	99.5725		6	5.15297	94.2144		0.000759508	94.2129	94.2159
		4	3.80924	99.7235		0.000172639	99.7232	99.7239		7	6.01168	99.695		0.000180067	99.6947	99.6954		6	5.61316	98.7669		0.000362932	98.7662	98.7676		5	4.75094	99.3724		0.000257485	99.3719	99.3729		6	5.32753	99.5335		0.000225279	99.5331	99.534		6	5.22042	93.8537		0.000781955	93.8522	93.8552
		4	3.85773	99.7011		0.000177813	99.7007	99.7014		7	6.08865	99.6747		0.000187067	99.6743	99.6751		6	5.68509	98.665		0.000377609	98.6642	98.6657		5	4.81092	99.3326		0.000269515	99.332	99.3331		6	5.39668	99.4899		0.000234664	99.4894	99.4904		6	5.28786	93.4574		0.000805168	93.4558	93.459
		4	3.90623	99.6828		0.000184735	99.6825	99.6832		7	6.16561	99.6488		0.000194284	99.6484	99.6492		6	5.75703	98.5532		0.000389257	98.5524	98.5539		5	4.87091	99.2683		0.000280747	99.2677	99.2688		6	5.46582	99.4463		0.000242657	99.4458	99.4467		6	5.3553	93.0314		0.000825061	93.0298	93.0331
		4	3.95472	99.6576		0.00019213	99.6572	99.6579		7	6.24258	99.6211		0.000200326	99.6207	99.6215		6	5.82896	98.4611		0.00040292	98.4603	98.4619		5	4.9309	99.2055		0.000292306	99.2049	99.2061		6	5.53497	99.4077		0.000252694	99.4072	99.4082		6	5.42274	92.653		0.000845578	92.6513	92.6546
		5	4.00322	99.6295		0.000200986	99.6291	99.6299		7	6.31955	99.5971		0.000205743	99.5967	99.5975		6	5.9009	98.3493		0.00041952	98.3485	98.3501		5	4.99089	99.1381		0.000304399	99.1375	99.1387		6	5.60411	99.3573		0.000263596	99.3568	99.3578		6	5.49019	92.2492		0.000865923	92.2475	92.2509
		5	4.05171	99.5944		0.000205437	99.594	99.5948		7	6.39652	99.5749		0.000213606	99.5745	99.5753		6	5.97283	98.2079		0.000435442	98.2071	98.2088		6	5.05088	99.0647		0.000315775	99.064	99.0653		6	5.67326	99.3003		0.000274354	99.2997	99.3008		6	5.55763	91.8351		0.000886785	91.8334	91.8369
		5	4.10021	99.5762		0.000210785	99.5757	99.5766		7	6.47349	99.5416		0.000221598	99.5412	99.5421		7	6.04477	98.0665		0.000453197	98.0656	98.0674		6	5.11087	98.9927		0.000327884	98.9921	98.9934		6	5.7424	99.2415		0.000288151	99.241	99.2421		6	5.62507	91.3958		0.000908897	91.394	91.3976
		5	4.1487	99.5537		0.000220772	99.5533	99.5541		7	6.55046	99.5065		0.000228108	99.5061	99.507		7	6.1167	97.9021		0.000467547	97.9012	97.903		6	5.17085	98.9131		0.000339982	98.9124	98.9138		6	5.81155	99.1627		0.000298549	99.1621	99.1633		6	5.69251	90.9134		0.000926609	90.9116	90.9152
		5	4.19719	99.5102		0.000230017	99.5097	99.5106		7	6.62743	99.4769		0.000233651	99.4765	99.4774		7	6.18864	97.764		0.00048289	97.7631	97.765		6	5.23084	98.8304		0.000353971	98.8298	98.8311		6	5.88069	99.1006		0.000311239	99.1	99.1012		6	5.75996	90.5141		0.000944198	90.5123	90.516
		5	4.24569	99.4681		0.000239187	99.4676	99.4686		7	6.7044	99.4511		0.00024398	99.4506	99.4515		7	6.26057	97.6111		0.000500683	97.6101	97.6121		6	5.29083	98.7309		0.000368816	98.7302	98.7317		6	5.94984	99.0217		0.00032265	99.0211	99.0224		6	5.8274	90.106		0.00096319	90.1041	90.1079
		5	4.29418	99.4246		0.000246328	99.4241	99.4251		7	6.78137	99.4012		0.000255311	99.4007	99.4017		7	6.33251	97.427		0.000518848	97.4259	97.428		6	5.35082	98.6207		0.000382279	98.62	98.6215		7	6.01898	98.9479		0.000333409	98.9472	98.9486		6	5.89484	89.6518		0.000980893	89.6499	89.6537
		5	4.34268	99.3895		0.000255441	99.389	99.39		7	6.85834	99.3439		0.000267854	99.3433	99.3444		7	6.40444	97.2313		0.000538772	97.2303	97.2324		6	5.41081	98.5166		0.000394129	98.5159	98.5174		7	6.08813	98.8757		0.000347841	98.8751	98.8764		6	5.96228	89.2154		0.00100102	89.2135	89.2174
		5	4.39117	99.3432		0.000267096	99.3427	99.3437		7	6.93531	99.2773		0.0002749	99.2768	99.2779		7	6.47638	97.0077		0.000558446	97.0066	97.0088		6	5.4708	98.4217		0.000407612	98.4209	98.4225		7	6.15727	98.7751		0.000360311	98.7744	98.7758		7	6.02973	88.7034		0.00101917	88.7014	88.7054
		5	4.43967	99.2814		0.000277006	99.2809	99.282		8	7.01228	99.2385		0.000284972	99.2379	99.2391		7	6.54831	96.7775		0.000577756	96.7764	96.7787		6	5.53078	98.31		0.000422034	98.3091	98.3108		7	6.22642	98.6845		0.000369925	98.6837	98.6852		7	6.09717	88.2269		0.00103558	88.2249	88.2289
		5	4.48816	99.2267		0.000287284	99.2261	99.2273		8	7.08925	99.1812		0.000293763	99.1806	99.1818		7	6.62024	96.5424		0.000593789	96.5413	96.5436		6	5.59077	98.186		0.000436787	98.1851	98.1868		7	6.29556	98.6123		0.000383763	98.6115	98.6131		7	6.16461	87.7831		0.00105256	87.7811	87.7852
		5	4.53666	99.1678		0.000298814	99.1672	99.1683		8	7.16622	99.1295		0.000306461	99.1289	99.1301		7	6.69218	96.3402		0.000613302	96.339	96.3414		6	5.65076	98.0543		0.000449716	98.0534	98.0552		7	6.36471	98.5049		0.000398722	98.5041	98.5057		7	6.23205	87.3111		0.00106854	87.309	87.3132
		5	4.58515	99.099		0.000310344	99.0984	99.0996		8	7.24319	99.0518		0.000316925	99.0512	99.0524		7	6.76411	96.0854		0.00062984	96.0841	96.0866		6	5.71075	97.9349		0.000467133	97.934	97.9358		7	6.43386	98.3841		0.00041232	98.3833	98.3849		7	6.2995	86.854		0.00108549	86.8519	86.8561
		5	4.63365	99.0274		0.000323999	99.0268	99.028		8	7.32016	98.9853		0.00032787	98.9846	98.9859		7	6.83605	95.8618		0.000649121	95.8605	95.863		6	5.77074	97.768		0.000484318	97.7671	97.769		7	6.503	98.27		0.000427915	98.2692	98.2708		7	6.36694	86.3553		0.00110012	86.3531	86.3574
		5	4.68214	98.939		0.000335037	98.9383	98.9396		8	7.39713	98.9132		0.000338978	98.9125	98.9139		7	6.90798	95.5921		0.000669074	95.5908	95.5934		6	5.83073	97.5966		0.000499549	97.5956	97.5976		7	6.57215	98.1341		0.000444371	98.1332	98.1349		7	6.43438	85.913		0.00111504	85.9108	85.9151
		5	4.73064	98.8646		0.000347682	98.8639	98.8653		8	7.4741	98.8374		0.00035126	98.8367	98.8381		7	6.97992	95.3028		0.00068574	95.3014	95.3041		6	5.89071	97.4389		0.000516526	97.4379	97.4399		7	6.64129	97.9847		0.000458093	97.9838	97.9856		7	6.50182	85.4499		0.00113067	85.4477	85.4521
		5	4.77913	98.7762		0.00036251	98.7755	98.7769		8	7.55107	98.7506		0.000364095	98.7498	98.7513		8	7.05185	95.0529		0.000702237	95.0515	95.0542		6	5.9507	97.2568		0.00053236	97.2557	97.2578		7	6.71044	97.8555		0.000474258	97.8546	97.8565		7	6.56927	84.9512		0.00114565	84.9489	84.9534
		5	4.82762	98.6681		0.000375999	98.6674	98.6689		8	7.62804	98.6563		0.000377422	98.6556	98.657		8	7.12379	94.798		0.000720301	94.7966	94.7994		7	6.01069	97.0807		0.00054912	97.0796	97.0818		7	6.77958	97.6978		0.000491951	97.6968	97.6988		7	6.63671	84.4599		0.00115932	84.4576	84.4622
		5	4.87612	98.5657		0.000385833	98.5649	98.5664		8	7.70501	98.5546		0.000392555	98.5539	98.5554		8	7.19572	94.5103		0.000741836	94.5088	94.5118		7	6.07068	96.8878		0.00056897	96.8867	96.8889		7	6.84873	97.5182		0.000509591	97.5172	97.5192		7	6.70415	83.9998		0.00117358	83.9975	84.0021
		5	4.92461	98.4885		0.000398998	98.4877	98.4893		8	7.78198	98.4345		0.000403343	98.4337	98.4353		8	7.26766	94.1552		0.000762409	94.1537	94.1567		7	6.13067	96.6505		0.00058539	96.6494	96.6517		7	6.91787	97.332		0.000524616	97.331	97.333		7	6.77159	83.507		0.00118746	83.5047	83.5093
		5	4.97311	98.3818		0.000412701	98.381	98.3826		8	7.85895	98.3458		0.000415551	98.345	98.3466		8	7.33959	93.8033		0.000781918	93.8018	93.8049		7	6.19065	96.4469		0.000604228	96.4458	96.4481		7	6.98702	97.1675		0.000541799	97.1665	97.1686		7	6.83903	83.0142		0.00120014	83.0119	83.0166
		6	5.0216	98.2667		0.000427041	98.2659	98.2676		8	7.93592	98.2423		0.00042488	98.2414	98.2431		8	7.41153	93.4581		0.000801069	93.4565	93.4596		7	6.25064	96.2051		0.000625221	96.2038	96.2063		8	7.05616	96.9729		0.000555708	96.9718	96.974		7	6.90648	82.5526		0.00121372	82.5502	82.555
		6	5.0701	98.1418		0.000439041	98.141	98.1427		9	8.01289	98.1609		0.000439484	98.1601	98.1618		8	7.48346	93.1079		0.000819022	93.1063	93.1095		7	6.31063	95.9249		0.000645193	95.9237	95.9262		8	7.12531	96.8101		0.00057402	96.809	96.8113		7	6.97392	82.045		0.00122714	82.0426	82.0474
		6	5.11859	98.0338		0.000455592	98.0329	98.0347		9	8.08986	98.0297		0.000456109	98.0288	98.0306		8	7.55539	92.7692		0.000837702	92.7675	92.7708		7	6.37062	95.6478		0.000665703	95.6465	95.6492		8	7.19445	96.5886		0.000591551	96.5875	96.5898		8	7.04136	81.53		0.00124086	81.5275	81.5324
		6	5.16709	97.8794		0.000469804	97.8785	97.8803		9	8.16683	97.8745		0.000472472	97.8735	97.8754		8	7.62733	92.4058		0.000857837	92.4042	92.4075		7	6.43061	95.3524		0.000685069	95.3511	95.3537		8	7.2636	96.3688		0.000607988	96.3676	96.37		8	7.1088	80.9882		0.00125384	80.9858	80.9907
		6	5.21558	97.7418		0.000485627	97.7409	97.7428		9	8.2438	97.7155		0.000489314	97.7146	97.7165		8	7.69926	92.0014		0.000878258	91.9997	92.0031		7	6.4906	95.0631		0.000705243	95.0617	95.0645		8	7.33274	96.1557		0.000625647	96.1545	96.1569		8	7.17625	80.4613		0.00126755	80.4588	80.4638
		6	5.26408	97.5833		0.000501829	97.5823	97.5842		9	8.32077	97.5455		0.000503977	97.5445	97.5465		8	7.7712	91.5772		0.000895976	91.5754	91.579		7	6.55058	94.7508		0.000726689	94.7494	94.7522		8	7.40189	95.9191		0.000643568	95.9179	95.9204		8	7.24369	79.8884		0.00128025	79.8859	79.8909
		6	5.31257	97.4148		0.0005167	97.4138	97.4159		9	8.39773	97.3921		0.000520197	97.391	97.3931		8	7.84313	91.1974		0.000912605	91.1956	91.1992		7	6.61057	94.4063		0.000746186	94.4049	94.4078		8	7.47103	95.6708		0.000661141	95.6695	95.6721		8	7.31113	79.3422		0.00129286	79.3396	79.3447
		6	5.36106	97.2549		0.000535935	97.2538	97.2559		9	8.4747	97.2165		0.000537812	97.2154	97.2175		8	7.91507	90.8308		0.000930865	90.8289	90.8326		7	6.67056	94.0818		0.000767496	94.0803	94.0833		8	7.54018	95.4191		0.000679839	95.4177	95.4204		8	7.37857	78.7841		0.00130452	78.7815	78.7867
		6	5.40956	97.0401		0.000552877	97.039	97.0412		9	8.55167	97.0187		0.000554485	97.0176	97.0198		8	7.987	90.4165		0.00094887	90.4146	90.4183		7	6.73055	93.7144		0.000788396	93.7129	93.716		8	7.60932	95.1422		0.000701368	95.1408	95.1436		8	7.44602	78.2527		0.0013169	78.2502	78.2553
		6	5.45805	96.8436		0.000568902	96.8425	96.8448		9	8.62864	96.8246		0.000571511	96.8235	96.8258		9	8.05894	89.9956		0.000964941	89.9937	89.9975		7	6.79054	93.3409		0.000808257	93.3393	93.3425		8	7.67847	94.8116		0.00072169	94.8102	94.8131		8	7.51346	77.6724		0.00132985	77.6698	77.675
		6	5.50655	96.6514		0.000586984	96.6502	96.6525		9	8.70561	96.6195		0.000589284	96.6183	96.6206		9	8.13087	89.6092		0.000982828	89.6073	89.6111		7	6.85053	92.9735		0.000829682	92.9719	92.9751		8	7.74761	94.4878		0.000740714	94.4863	94.4892		8	7.5809	77.046		0.00134306	77.0434	77.0487
		6	5.55504	96.4268		0.000605621	96.4256	96.428		9	8.78258	96.3977		0.000607439	96.3965	96.3989		9	8.20281	89.1669		0.00100071	89.165	89.1689		7	6.91051	92.5632		0.000853623	92.5616	92.5649		8	7.81676	94.174		0.000757384	94.1725	94.1755		8	7.64834	76.3855		0.00135598	76.3829	76.3882
		6	5.60354	96.1868		0.000623506	96.1856	96.188		9	8.85955	96.1629		0.000625658	96.1617	96.1642		9	8.27474	88.7115		0.00101702	88.7095	88.7135		7	6.9705	92.0871		0.000875053	92.0854	92.0888		8	7.8859	93.8904		0.000775762	93.8889	93.8919		8	7.71579	75.7162		0.0013694	75.7135	75.7188
		6	5.65203	95.9482		0.000641102	95.947	95.9495		9	8.93652	95.919		0.000645234	95.9177	95.9202		9	8.34668	88.284		0.00103392	88.282	88.2861		8	7.03049	91.6447		0.000897508	91.643	91.6465		8	7.95505	93.5683		0.000794498	93.5667	93.5698		8	7.78323	74.9948		0.00138185	74.9921	74.9975
		6	5.70053	95.7054		0.000659978	95.7042	95.7067		10	9.01349	95.6473		0.000665131	95.646	95.6486		9	8.41861	87.8286		0.00105024	87.8266	87.8307		8	7.09048	91.164		0.000918215	91.1622	91.1658		9	8.02419	93.2293		0.000812661	93.2277	93.2309		8	7.85067	74.3002		0.0013928	74.2974	74.3029
		6	5.74902	95.436		0.000679902	95.4346	95.4373		10	9.09046	95.3608		0.000685181	95.3594	95.3621		9	8.49055	87.3765		0.00106731	87.3744	87.3786		8	7.15047	90.7048		0.000936992	90.703	90.7066		9	8.09334	92.8903		0.000831234	92.8887	92.892		8	7.91811	73.6664		0.00140422	73.6636	73.6692
		6	5.79752	95.1413		0.000699404	95.1399	95.1426		10	9.16743	95.0614		0.000705473	95.06	95.0627		9	8.56248	86.8898		0.0010825	86.8877	86.8919		8	7.21046	90.2746		0.0009582	90.2728	90.2765		9	8.16248	92.5329		0.000849833	92.5313	92.5346		8	7.98556	72.9822		0.00141586	72.9794	72.9849
		6	5.84601	94.8423		0.000718601	94.8409	94.8437		10	9.2444	94.7472		0.000724948	94.7457	94.7486		9	8.63441	86.4443		0.00109968	86.4421	86.4464		8	7.27044	89.7725		0.000979059	89.7706	89.7744		9	8.23163	92.1638		0.000869733	92.1621	92.1655		9	8.053	72.2564		0.00142645	72.2536	72.2592
		6	5.8945	94.5378		0.000737929	94.5363	94.5392		10	9.32137	94.4348		0.000742245	94.4333	94.4362		9	8.70635	85.9264		0.00111572	85.9242	85.9286		8	7.33043	89.2612		0.000999221	89.2593	89.2632		9	8.30077	91.756		0.000888219	91.7543	91.7578		9	8.12044	71.5692		0.00143781	71.5663	71.572
		6	5.943	94.2206		0.000755816	94.2191	94.2221		10	9.39834	94.1483		0.000761703	94.1468	94.1498		9	8.77828	85.4282		0.00113066	85.426	85.4304		8	7.39042	88.7499		0.00101884	88.7479	88.7519		9	8.36992	91.365		0.000908432	91.3633	91.3668		9	8.18788	70.8018		0.00144856	70.799	70.8046
		6	5.99149	93.9174		0.000775146	93.9159	93.919		10	9.47531	93.8156		0.000781153	93.8141	93.8171		9	8.85022	84.9514		0.00114634	84.9492	84.9537		8	7.45041	88.2356		0.00104023	88.2335	88.2376		9	8.43906	90.9237		0.00092836	90.9219	90.9256		9	8.25533	70.0419		0.00145884	70.039	70.0447
		7	6.03999	93.5792		0.00079577	93.5777	93.5808		10	9.55228	93.4718		0.000801177	93.4703	93.4734		9	8.92215	84.4368		0.0011612	84.4345	84.4391		8	7.5104	87.6554		0.0010599	87.6533	87.6575		9	8.50821	90.474		0.000945953	90.4722	90.4759		9	8.32277	69.2819		0.00146893	69.279	69.2848
		7	6.08848	93.2059		0.0008143	93.2043	93.2075		10	9.62925	93.1059		0.000820934	93.1043	93.1075		9	8.99409	83.9354		0.00117636	83.933	83.9377		8	7.57039	87.1027		0.00108033	87.1006	87.1049		9	8.57735	90.0646		0.000963673	90.0627	90.0665		9	8.39021	68.4997		0.00147842	68.4968	68.5026
		7	6.13698	92.8592		0.000833563	92.8576	92.8609		10	9.70622	92.7325		0.000841643	92.7309	92.7342		10	9.06602	83.4092		0.00119164	83.4069	83.4116		8	7.63037	86.5088		0.00110041	86.5066	86.5109		9	8.6465	89.6401		0.00097941	89.6382	89.642		9	8.45765	67.7279		0.00148771	67.725	67.7308
		7	6.18547	92.4873		0.000852297	92.4857	92.489		10	9.78319	92.3277		0.000861664	92.3261	92.3294		10	9.13796	82.8634		0.00120537	82.861	82.8658		8	7.69036	85.9041		0.00111951	85.9019	85.9063		9	8.71565	89.2525		0.000995142	89.2505	89.2544		9	8.5251	66.9323		0.00149627	66.9294	66.9353
		7	6.23397	92.114		0.000869592	92.1123	92.1157		10	9.86016	91.923		0.000881306	91.9212	91.9247		10	9.20989	82.3586		0.00122212	82.3563	82.361		8	7.75035	85.3086		0.00113644	85.3064	85.3108		9	8.78479	88.8548		0.00101022	88.8528	88.8567		9	8.59254	66.1605		0.00150454	66.1576	66.1635
		7	6.28246	91.7589		0.000886932	91.7572	91.7607		10	9.93713	91.5126		0.000901597	91.5109	91.5144		10	9.28183	81.724		0.00123837	81.7216	81.7264		8	7.81034	84.7636		0.00115427	84.7614	84.7659		9	8.85394	88.4638		0.00102604	88.4618	88.4658		9	8.65998	65.3739		0.0015125	65.3709	65.3768
		7	6.33096	91.3926		0.000903537	91.3909	91.3944		11	10.0141	91.0746		0.000919764	91.0728	91.0764		10	9.35376	81.0877		0.00125288	81.0853	81.0902		8	7.87033	84.1712		0.00117279	84.1689	84.1735		9	8.92308	88.0426		0.00104267	88.0406	88.0447		9	8.72742	64.5724		0.0015197	64.5694	64.5754
		7	6.37945	91.032		0.000921868	91.0301	91.0338		11	10.0911	90.6698		0.000937404	90.668	90.6717		10	9.4257	80.5008		0.00126734	80.4983	80.5033		8	7.93031	83.5344		0.00118968	83.5321	83.5367		9	8.99223	87.5879		0.00105948	87.5858	87.59		9	8.79486	63.8021		0.00152695	63.7991	63.8051
		7	6.42794	90.6221		0.000941163	90.6203	90.624		11	10.168	90.265		0.000956165	90.2632	90.2669		10	9.49763	79.8974		0.00128105	79.8949	79.8999		8	7.9903	82.9343		0.00120738	82.9319	82.9367		10	9.06137	87.1147		0.00107514	87.1126	87.1168		9	8.86231	62.9783		0.00153396	62.9753	62.9813
		7	6.47644	90.1773		0.000959341	90.1754	90.1791		11	10.245	89.8215		0.000974214	89.8195	89.8234		10	9.56956	79.3072		0.00129588	79.3046	79.3097		9	8.05029	82.2837		0.001224	82.2813	82.2861		10	9.13052	86.6616		0.0010905	86.6595	86.6638		9	8.92975	62.1234		0.00154011	62.1204	62.1264
		7	6.52493	89.745		0.000978231	89.7431	89.7469		11	10.322	89.3816		0.000992319	89.3796	89.3835		10	9.6415	78.6479		0.00130848	78.6453	78.6504		9	8.11028	81.6515		0.0012423	81.649	81.6539		10	9.19966	86.2052		0.00110626	86.2031	86.2074		9	8.99719	61.3159		0.0015461	61.3129	61.319
		7	6.57343	89.2819		0.000996876	89.2799	89.2838		11	10.3989	88.9269		0.00101046	88.9249	88.9289		10	9.71343	78.0692		0.0013218	78.0666	78.0717		9	8.17027	80.9304		0.00125922	80.928	80.9329		10	9.26881	85.7236		0.00112203	85.7214	85.7258		10	9.06463	60.4684		0.00155172	60.4654	60.4715
		7	6.62192	88.8103		0.00101443	88.8083	88.8123		11	10.4759	88.4574		0.00102936	88.4554	88.4594		10	9.78537	77.4378		0.00133703	77.4352	77.4404		9	8.23026	80.2385		0.001276	80.236	80.241		10	9.33795	85.2286		0.00113915	85.2264	85.2309		10	9.13208	59.6001		0.00155683	59.5971	59.6032
		7	6.67042	88.3528		0.00103112	88.3508	88.3548		11	10.5529	87.9528		0.00104516	87.9508	87.9549		10	9.8573	76.6897		0.00135168	76.6871	76.6924		9	8.29024	79.5267		0.00129183	79.5241	79.5292		10	9.4071	84.6749		0.00115525	84.6726	84.6772		10	9.19952	58.7333		0.00156137	58.7303	58.7364
		7	6.71891	87.9051		0.00104805	87.903	87.9071		11	10.6299	87.5185		0.00106242	87.5164	87.5206		10	9.92924	75.9417		0.00136557	75.939	75.9443		9	8.35023	78.8301		0.00130663	78.8276	78.8327		10	9.47624	84.1379		0.00117156	84.1356	84.1402		10	9.26696	57.8814		0.00156562	57.8783	57.8844
		7	6.76741	87.4377		0.00106437	87.4356	87.4398		11	10.7068	87.0305		0.00108056	87.0284	87.0327		11	10.0012	75.2035		0.00137826	75.2008	75.2062		9	8.41022	78.155		0.00132204	78.1525	78.1576		10	9.54539	83.5775		0.00118785	83.5752	83.5798		10	9.3344	56.9879		0.00156929	56.9848	56.9909
		7	6.8159	86.9746		0.0010827	86.9725	86.9767		11	10.7838	86.5019		0.00109687	86.4998	86.5041		11	10.0731	74.5031		0.00139208	74.5003	74.5058		9	8.47021	77.4264		0.00133599	77.4237	77.429		10	9.61453	83.0003		0.00120233	82.9979	83.0026		10	9.40185	56.1092		0.00157255	56.1061	56.1123
		7	6.8644	86.4385		0.00109794	86.4363	86.4406		11	10.8608	86.0121		0.00111232	86.0099	86.0143		11	10.145	73.709		0.00140521	73.7062	73.7117		9	8.5302	76.7421		0.00134929	76.7394	76.7447		10	9.68368	82.4717		0.00121764	82.4693	82.4741		10	9.46929	55.2038		0.00157527	55.2007	55.2069
		7	6.91289	85.9795		0.00111399	85.9774	85.9817		11	10.9377	85.5353		0.00112855	85.5331	85.5375		11	10.217	72.9214		0.00141706	72.9187	72.9242		9	8.59019	76.0655		0.00136233	76.0628	76.0681		10	9.75282	81.8961		0.0012315	81.8937	81.8985		10	9.53673	54.3028		0.00157745	54.2998	54.3059
		7	6.96139	85.4827		0.00113003	85.4805	85.4849		12	11.0147	85.0196		0.00114427	85.0173	85.0218		11	10.2889	72.1799		0.00142961	72.1771	72.1827		9	8.65017	75.3781		0.00137499	75.3754	75.3808		10	9.82197	81.3592		0.00124524	81.3567	81.3616		10	9.60417	53.4153		0.00157921	53.4122	53.4184
		8	7.00988	84.9719		0.0011468	84.9696	84.9741		12	11.0917	84.5058		0.00116052	84.5035	84.508		11	10.3608	71.3595		0.00144113	71.3567	71.3623		9	8.71016	74.6862		0.00138745	74.6835	74.6889		10	9.89111	80.8121		0.00125967	80.8097	80.8146		10	9.67162	52.4683		0.00158048	52.4652	52.4714
		8	7.05837	84.4217		0.00116216	84.4194	84.424		12	11.1686	83.9587		0.00117687	83.9564	83.961		11	10.4328	70.5703		0.00145252	70.5675	70.5732		9	8.77015	73.9789		0.00140063	73.9762	73.9817		10	9.96026	80.2198		0.00127456	80.2173	80.2223		10	9.73906	51.4427		0.00158105	51.4396	51.4458
		8	7.10687	83.9024		0.00117829	83.9001	83.9047		12	11.2456	83.3912		0.00119201	83.3889	83.3936		11	10.5047	69.7532		0.00146293	69.7504	69.7561		9	8.83014	73.1997		0.00141266	73.197	73.2025		11	10.0294	79.5889		0.00128776	79.5864	79.5914		10	9.8065	50.518		0.00158106	50.5149	50.5211
		8	7.15536	83.3411		0.00119355	83.3387	83.3434		12	11.3226	82.8497		0.00120712	82.8473	82.8521		11	10.5766	68.969		0.00147347	68.9661	68.9719		9	8.89013	72.4588		0.00142352	72.456	72.4616		11	10.0985	79.0117		0.00130211	79.0091	79.0142		10	9.87394	49.5072		0.00158042	49.5041	49.5103
		8	7.20386	82.7937		0.00120778	82.7913	82.7961		12	11.3996	82.2934		0.00122322	82.291	82.2958		11	10.6486	68.1354		0.00148396	68.1325	68.1383		9	8.95012	71.7623		0.00143512	71.7595	71.7651		11	10.1677	78.364		0.00131701	78.3614	78.3665		10	9.94139	48.4965		0.0015791	48.4934	48.4995
		8	7.25235	82.2688		0.00122372	82.2664	82.2712		12	11.4765	81.6816		0.00123835	81.6791	81.684		11	10.7205	67.2591		0.00149384	67.2562	67.262		10	9.0101	70.9862		0.00144648	70.9833	70.989		11	10.2368	77.6676		0.00133032	77.665	77.6702		11	10.0088	47.4619		0.00157718	47.4588	47.465
		8	7.30085	81.6625		0.00123891	81.6601	81.665		12	11.5535	81.0883		0.00125288	81.0858	81.0907		11	10.7925	66.3844		0.00150291	66.3815	66.3874		10	9.07009	70.1917		0.0014567	70.1888	70.1945		11	10.306	77.0232		0.00134401	77.0206	77.0259		11	10.0763	46.463		0.00157447	46.4599	46.4661
		8	7.34934	81.0661		0.00125292	81.0636	81.0685		12	11.6305	80.5005		0.00126732	80.498	80.503		11	10.8644	65.5328		0.00151211	65.5298	65.5357		10	9.13008	69.4431		0.00146633	69.4402	69.446		11	10.3751	76.3369		0.00135801	76.3343	76.3396		11	10.1437	45.4122		0.001571	45.4091	45.4153
		8	7.39784	80.4991		0.00126771	80.4966	80.5016		12	11.7074	79.898		0.00128191	79.8955	79.9005		11	10.9363	64.6121		0.00152125	64.6091	64.6151		10	9.19007	68.7052		0.00147556	68.7023	68.7081		11	10.4443	75.6087		0.00137099	75.606	75.6114		11	10.2112	44.3465		0.00156675	44.3434	44.3496
		8	7.44633	79.8815		0.00128178	79.879	79.8841		12	11.7844	79.2696		0.00129729	79.267	79.2721		12	11.0083	63.6305		0.00152904	63.6275	63.6335		10	9.25006	67.9643		0.00148409	67.9614	67.9672		11	10.5134	74.9073		0.00138397	74.9046	74.91		11	10.2786	43.2704		0.00156138	43.2673	43.2735
		8	7.49483	79.2753		0.00129504	79.2727	79.2778		12	11.8614	78.5838		0.00131158	78.5813	78.5864		12	11.0802	62.7296		0.00153664	62.7265	62.7326		10	9.31005	67.2479		0.00149215	67.2449	67.2508		11	10.5826	74.179		0.00139622	74.1763	74.1818		11	10.346	42.1201		0.00155553	42.1171	42.1232
		8	7.54332	78.6858		0.00130871	78.6832	78.6884		12	11.9383	77.924		0.00132611	77.9214	77.9266		12	11.1521	61.7793		0.00154336	61.7762	61.7823		10	9.37003	66.5376		0.00149977	66.5346	66.5405		11	10.6517	73.4642		0.001408	73.4615	73.467		11	10.4135	41.0381		0.00154912	41.035	41.0411
		8	7.59181	78.0585		0.00132334	78.0559	78.0611		13	12.0153	77.229		0.00133943	77.2264	77.2317		12	11.2241	60.8651		0.00154948	60.8621	60.8682		10	9.43002	65.8334		0.00150705	65.8304	65.8363		11	10.7209	72.7494		0.00141924	72.7466	72.7522		11	10.4809	39.9887		0.00154261	39.9857	39.9917
		8	7.64031	77.3638		0.00133632	77.3611	77.3664		13	12.0923	76.5692		0.00135258	76.5665	76.5719		12	11.296	59.9559		0.00155516	59.9529	59.959		10	9.49001	65.1261		0.00151378	65.1232	65.1291		11	10.79	72.0396		0.00143045	72.0368	72.0424		11	10.5484	39.0299		0.00153428	39.0269	39.0329
		8	7.6888	76.7252		0.00135124	76.7225	76.7278		13	12.1692	75.8946		0.00136605	75.8919	75.8973		12	11.3679	59.027		0.00156031	59.024	59.0301		10	9.55	64.4388		0.0015205	64.4358	64.4418		11	10.8591	71.303		0.00144248	71.3001	71.3058		11	10.6158	37.9182		0.00152477	37.9152	37.9212
		8	7.7373	75.9645		0.00136559	75.9618	75.9672		13	12.2462	75.1774		0.00137974	75.1747	75.1801		12	11.4399	58.0899		0.00156485	58.0868	58.0929		10	9.60999	63.7147		0.00152675	63.7117	63.7177		11	10.9283	70.4757		0.00145296	70.4729	70.4786		11	10.6833	36.7679		0.00151402	36.7649	36.7709
		8	7.78579	75.2024		0.00137987	75.1997	75.2052		13	12.3232	74.4196		0.00139307	74.4169	74.4224		12	11.5118	57.1577		0.00156917	57.1546	57.1607		10	9.66998	63.0013		0.00153285	62.9983	63.0044		11	10.9974	69.7206		0.00146313	69.7177	69.7235		11	10.7507	35.5864		0.00150326	35.5835	35.5894
		8	7.83429	74.4123		0.00139298	74.4096	74.415		13	12.4002	73.6507		0.00140717	73.648	73.6535		12	11.5837	56.1399		0.00157244	56.1369	56.143		10	9.72996	62.262		0.00153871	62.2589	62.265		12	11.0666	68.9538		0.00147349	68.9509	68.9567		11	10.8181	34.5014		0.00149121	34.4985	34.5044
		8	7.88278	73.6558		0.00140748	73.6531	73.6586		13	12.4771	72.8005		0.00142023	72.7977	72.8033		12	11.6557	55.2373		0.00157557	55.2342	55.2404		10	9.78995	61.5057		0.00154373	61.5027	61.5088		12	11.1357	68.1332		0.00148347	68.1303	68.1361		11	10.8856	33.3779		0.00147758	33.375	33.3808
		8	7.93128	72.7815		0.0014208	72.7787	72.7843		13	12.5541	71.9762		0.00143239	71.9734	71.979		12	11.7276	54.1917		0.00157784	54.1886	54.1948		10	9.84994	60.8123		0.00154882	60.8092	60.8153		12	11.2049	67.3009		0.00149335	67.298	67.3039		11	10.953	32.2023		0.00146288	32.1995	32.2052
		8	7.97977	71.9394		0.00143405	71.9366	71.9422		13	12.6311	71.1722		0.0014452	71.1694	71.175		12	11.7995	53.2266		0.00157967	53.2235	53.2297		10	9.90993	60.0576		0.00155325	60.0545	60.0606		12	11.274	66.4284		0.00150269	66.4254	66.4313		12	11.0205	31.0268		0.00144627	31.024	31.0296
		9	8.02827	71.0595		0.00144635	71.0566	71.0623		13	12.708	70.2832		0.00145809	70.2803	70.286		12	11.8715	52.1563		0.00158074	52.1532	52.1594		10	9.96992	59.3503		0.00155754	59.3473	59.3534		12	11.3432	65.5542		0.00151118	65.5512	65.5571		12	11.0879	29.7934		0.00142864	29.7906	29.7962
		9	8.07676	70.2006		0.00145818	70.1977	70.2034		13	12.785	69.3387		0.00147016	69.3358	69.3416		12	11.9434	51.1188		0.00158114	51.1157	51.1219		11	10.0299	58.6063		0.00156107	58.6033	58.6094		12	11.4123	64.7084		0.00151918	64.7055	64.7114		12	11.1553	28.5763		0.00140927	28.5735	28.5791
		9	8.12525	69.3318		0.00147075	69.3289	69.3347		13	12.862	68.4016		0.00148055	68.3987	68.4045		13	12.0153	50.1093		0.00158087	50.1062	50.1124		11	10.0899	57.9404		0.00156458	57.9374	57.9435		12	11.4815	63.8594		0.00152654	63.8564	63.8624		12	11.2228	27.3295		0.00139014	27.3268	27.3323
		9	8.17375	68.355		0.00148172	68.3521	68.3579		13	12.9389	67.5495		0.00149163	67.5466	67.5525		13	12.0873	49.0818		0.00157987	49.0787	49.0849		11	10.1499	57.2179		0.0015678	57.2148	57.2209		12	11.5506	63.0254		0.00153382	63.0224	63.0284		12	11.2902	26.1778		0.00136932	26.1751	26.1804
		9	8.22224	67.4498		0.00149316	67.4469	67.4527		14	13.0159	66.5847		0.00150248	66.5818	66.5877		13	12.1592	47.9983		0.00157818	47.9952	48.0014		11	10.2099	56.4815		0.00157063	56.4785	56.4846		12	11.6197	62.1411		0.0015403	62.1381	62.1441		12	11.3577	25.0007		0.00134927	24.9981	25.0034
		9	8.27074	66.4463		0.00150422	66.4434	66.4493		14	13.0929	65.5737		0.001512	65.5707	65.5767		13	12.2311	46.9428		0.00157592	46.9397	46.9459		11	10.2699	55.7559		0.00157308	55.7528	55.759		12	11.6889	61.2904		0.00154672	61.2873	61.2934		12	11.4251	23.9336		0.00133259	23.931	23.9362
		9	8.31923	65.405		0.00151353	65.402	65.4079		14	13.1699	64.6237		0.00152207	64.6207	64.6267		13	12.3031	45.9415		0.00157286	45.9384	45.9446		11	10.3298	55.0426		0.00157522	55.0395	55.0456		12	11.758	60.3759		0.00155272	60.3728	60.3789		12	11.4926	23.089		0.00131612	23.0864	23.0916
		9	8.36773	64.4647		0.00152327	64.4617	64.4676		14	13.2468	63.5387		0.00153061	63.5357	63.5417		13	12.375	44.8893		0.00156883	44.8862	44.8923		11	10.3898	54.3215		0.00157717	54.3184	54.3246		12	11.8272	59.4379		0.00155762	59.4348	59.4409		12	11.56	22.2905		0.0012986	22.288	22.293
		9	8.41622	63.4036		0.00153196	63.4006	63.4066		14	13.3238	62.5388		0.00153864	62.5358	62.5418		13	12.447	43.7729		0.001564	43.7698	43.776		11	10.4498	53.5408		0.00157876	53.5377	53.5439		12	11.8963	58.5922		0.00156215	58.5891	58.5952		12	11.6274	21.4756		0.0012812	21.4731	21.4782
		9	8.46472	62.3735		0.00153997	62.3705	62.3765		14	13.4008	61.5149		0.00154672	61.5118	61.5179		13	12.5189	42.6582		0.00155827	42.6552	42.6613		11	10.5098	52.7417		0.00157987	52.7386	52.7448		12	11.9655	57.7263		0.0015664	57.7232	57.7294		12	11.6949	20.6994		0.00126379	20.6969	20.7019
		9	8.51321	61.335		0.00154745	61.3319	61.338		14	13.4777	60.3763		0.0015536	60.3733	60.3794		13	12.5908	41.5271		0.00155168	41.524	41.5301		11	10.5698	51.9993		0.00158072	51.9962	52.0024		13	12.0346	56.8118		0.00157027	56.8087	56.8149		12	11.7623	19.9528		0.00124792	19.9504	19.9552
		9	8.56171	60.2669		0.00155458	60.2639	60.27		14	13.5547	59.2914		0.0015597	59.2883	59.2944		13	12.6628	40.3926		0.00154447	40.3896	40.3956		11	10.6298	51.1512		0.00158109	51.1481	51.1543		13	12.1038	55.8537		0.00157356	55.8506	55.8568		12	11.8298	19.2968		0.00123542	19.2943	19.2992
		9	8.6102	59.1259		0.0015603	59.1229	59.129		14	13.6317	58.2064		0.00156526	58.2033	58.2095		13	12.7347	39.2943		0.00153548	39.2913	39.2974		11	10.6898	50.395		0.00158108	50.3919	50.3981		13	12.1729	54.8905		0.00157615	54.8874	54.8936		12	11.8972	18.7951		0.00122507	18.7927	18.7975
		9	8.65869	58.0902		0.00156554	58.0871	58.0933		14	13.7086	57.0679		0.00156992	57.0648	57.0709		13	12.8066	38.0711		0.00152577	38.0681	38.0741		11	10.7498	49.5515		0.00158064	49.5484	49.5546		13	12.242	53.9693		0.00157823	53.9662	53.9724		12	11.9647	18.3899		0.00121521	18.3875	18.3923
		9	8.70719	57.0053		0.0015699	57.0022	57.0084		14	13.7856	55.946		0.00157372	55.9429	55.949		13	12.8786	36.8841		0.00151486	36.8811	36.887		11	10.8098	48.7401		0.00157975	48.737	48.7432		13	12.3112	53.0313		0.00157979	53.0282	53.0344		13	12.0321	18.0114		0.00120363	18.009	18.0138
		9	8.75568	55.9513		0.00157369	55.9482	55.9544		14	13.8626	54.8388		0.00157677	54.8357	54.8419		13	12.9505	35.6756		0.00150308	35.6727	35.6786		11	10.8697	47.9028		0.00157843	47.8997	47.9059		13	12.3803	52.0614		0.00158076	52.0583	52.0645		13	12.0995	17.5765		0.00119345	17.5742	17.5789
		9	8.80418	54.8468		0.00157676	54.8437	54.8499		14	13.9395	53.7132		0.00157905	53.7101	53.7163		14	13.0224	34.4837		0.00149107	34.4807	34.4866		11	10.9297	47.0731		0.00157654	47.07	47.0761		13	12.4495	51.0982		0.00158113	51.0951	51.1013		13	12.167	17.2025		0.00118328	17.2002	17.2048
		9	8.85267	53.717		0.00157896	53.7139	53.7201		15	14.0165	52.5691		0.00158049	52.566	52.5722		14	13.0944	33.3657		0.00147763	33.3628	33.3686		11	10.9897	46.1913		0.00157414	46.1882	46.1944		13	12.5186	50.1653		0.00158093	50.1622	50.1684		13	12.2344	16.8359		0.00117239	16.8336	16.8382
		9	8.90117	52.6266		0.00158045	52.6235	52.6297		15	14.0935	51.4343		0.00158111	51.4312	51.4374		14	13.1663	32.2066		0.00146279	32.2037	32.2094		12	11.0497	45.3003		0.00157103	45.2973	45.3034		13	12.5878	49.1954		0.00158007	49.1923	49.1985		13	12.3019	16.4515		0.00116088	16.4492	16.4537
		9	8.94966	51.4757		0.00158111	51.4726	51.4788		15	14.1705	50.292		0.00158091	50.2889	50.2951		14	13.2382	31.0195		0.00144768	31.0167	31.0224		12	11.1097	44.3543		0.00156757	44.3512	44.3574		13	12.6569	48.1584		0.00157856	48.1553	48.1615		13	12.3693	16.0537		0.00114979	16.0514	16.0559
		9	8.99816	50.3123		0.00158091	50.3092	50.3154		15	14.2474	49.1461		0.00157991	49.143	49.1492		14	13.3102	29.8949		0.00143017	29.8921	29.8977		12	11.1697	43.4634		0.00156354	43.4603	43.4664		13	12.7261	47.1466		0.0015763	47.1435	47.1497		13	12.4368	15.6782		0.00113918	15.6759	15.6804
		10	9.04665	49.1432		0.00157985	49.1401	49.1463		15	14.3244	48.026		0.00157812	48.0229	48.0291		14	13.3821	28.6783		0.00141129	28.6755	28.6811		12	11.2297	42.5602		0.00155887	42.5571	42.5632		13	12.7952	46.0911		0.00157317	46.088	46.0942		13	12.5042	15.3264		0.00112574	15.3242	15.3286
		10	9.09515	47.9797		0.00157797	47.9766	47.9828		15	14.4014	46.9134		0.00157531	46.9103	46.9164		14	13.454	27.4551		0.00139121	27.4523	27.4578		12	11.2897	41.6386		0.00155368	41.6356	41.6416		13	12.8644	44.9853		0.00156938	44.9822	44.9884		13	12.5716	14.89		0.0011112	14.8878	14.8922
		10	9.14364	46.8359		0.00157501	46.8328	46.839		15	14.4783	45.7101		0.00157177	45.707	45.7132		14	13.526	26.2401		0.00137003	26.2374	26.2428		12	11.3496	40.7216		0.00154816	40.7186	40.7247		13	12.9335	43.9131		0.00156475	43.91	43.9161		13	12.6391	14.4299		0.00109657	14.4277	14.432
		10	9.19213	45.6023		0.00157096	45.5992	45.6054		15	14.5553	44.566		0.00156718	44.5629	44.5691		14	13.5979	25.0399		0.00134876	25.0372	25.0425		12	11.4096	39.8414		0.00154157	39.8384	39.8444		14	13.0026	42.819		0.00155941	42.816	42.8221		13	12.7065	13.9787		0.0010821	13.9766	13.9808
		10	9.24063	44.3364		0.00156579	44.3333	44.3394		15	14.6323	43.3702		0.0015613	43.3671	43.3732		14	13.6698	23.9071		0.00132581	23.9045	23.9097		12	11.4696	38.8846		0.00153391	38.8816	38.8876		14	13.0718	41.7401		0.00155262	41.737	41.7431		13	12.774	13.5438		0.00106685	13.5417	13.5459
		10	9.28912	43.0494		0.00155945	43.0464	43.0525		15	14.7092	42.1041		0.00155429	42.101	42.1071		14	13.7418	22.7562		0.00130287	22.7536	22.7587		12	11.5296	37.8712		0.00152554	37.8682	37.8742		14	13.1409	40.547		0.00154531	40.544	40.5501		13	12.8414	13.097		0.00105277	13.095	13.0991
		10	9.33762	41.747		0.00155236	41.744	41.7501		15	14.7862	40.8251		0.00154629	40.822	40.8281		14	13.8137	21.6711		0.00127867	21.6686	21.6736		12	11.5896	36.8578		0.00151491	36.8548	36.8608		14	13.2101	39.4161		0.0015371	39.413	39.4191		13	12.9089	12.6948		0.00103775	12.6928	12.6968
		10	9.38611	40.5036		0.00154391	40.5005	40.5066		15	14.8632	39.5608		0.00153714	39.5578	39.5639		14	13.8856	20.5893		0.00125284	20.5868	20.5917		12	11.6496	35.6806		0.00150446	35.6777	35.6836		14	13.2792	38.2817		0.00152751	38.2787	38.2847		13	12.9763	12.2762		0.00102194	12.2742	12.2783
		10	9.43461	39.2138		0.00153393	39.2108	39.2168		15	14.9402	38.2874		0.00152758	38.2844	38.2904		14	13.9576	19.4976		0.00122574	19.4952	19.5		12	11.7096	34.6182		0.00149225	34.6153	34.6211		14	13.3484	37.0887		0.00151702	37.0857	37.0917		14	13.0437	11.8473		0.00100605	11.8453	11.8493
		10	9.4831	37.8735		0.00152242	37.8705	37.8765		16	15.0171	37.0971		0.001515	37.0941	37.1		15	14.0295	18.4157		0.00119732	18.4134	18.4181		12	11.7696	33.4716		0.00147975	33.4687	33.4745		14	13.4175	35.9057		0.00150586	35.9027	35.9086		14	13.1112	11.4273		0.000990138	11.4253	11.4292
		10	9.5316	36.5009		0.00150917	36.498	36.5039		16	15.0941	35.6905		0.00150077	35.6876	35.6935		15	14.1014	17.3438		0.00117106	17.3415	17.3461		12	11.8296	32.3832		0.00146533	32.3803	32.3861		14	13.4867	34.7563		0.00149234	34.7533	34.7592		14	13.1786	11.0176		0.000974989	11.0157	11.0195
		10	9.58009	35.0862		0.00149468	35.0833	35.0892		16	15.1711	34.2618		0.00148494	34.2589	34.2647		15	14.1734	16.405		0.00114317	16.4027	16.4072		12	11.8895	31.2167		0.00144958	31.2139	31.2195		14	13.5558	33.4793		0.00147752	33.4764	33.4822		14	13.2461	10.6376		0.000957666	10.6358	10.6395
		10	9.62859	33.6926		0.00147859	33.6897	33.6955		16	15.248	32.8257		0.00146807	32.8228	32.8285		15	14.2453	15.458		0.00111285	15.4558	15.4601		12	11.9495	30.0318		0.00143174	30.029	30.0346		14	13.625	32.1973		0.00146121	32.1945	32.2002		14	13.3135	10.2146		0.000938625	10.2128	10.2165
		10	9.67708	32.2864		0.00146124	32.2835	32.2892		16	15.325	31.4321		0.00144995	31.4292	31.4349		15	14.3173	14.4814		0.00108178	14.4792	14.4835		13	12.0095	28.7842		0.00141426	28.7814	28.787		14	13.6941	30.8986		0.00144341	30.8957	30.9014		14	13.3809	9.76341		0.000918311	9.76161	9.76521
		10	9.72558	30.9012		0.0014406	30.8983	30.904		16	15.402	30.0588		0.00143006	30.056	30.0616		15	14.3892	13.5344		0.00104924	13.5323	13.5364		13	12.0695	27.6422		0.00139596	27.6395	27.645		14	13.7632	29.5897		0.00142459	29.5869	29.5925		14	13.4484	9.29736		0.000895795	9.2956	9.29911
		10	9.77407	29.3924		0.00141731	29.3897	29.3952		16	15.4789	28.6707		0.00140666	28.668	28.6735		15	14.4611	12.5956		0.00101367	12.5936	12.5976		13	12.1295	26.5201		0.00137661	26.5174	26.5228		14	13.8324	28.3077		0.00140385	28.305	28.3105		14	13.5158	8.79865		0.000875033	8.79693	8.80036
		10	9.82256	27.836		0.00139348	27.8333	27.8388		16	15.5559	27.168		0.00138209	27.1653	27.1708		15	14.5331	11.6272		0.000975644	11.6253	11.6291		13	12.1895	25.4041		0.00135612	25.4015	25.4068		14	13.9015	26.9956		0.00138103	26.9928	26.9983		14	13.5833	8.35485		0.000854851	8.35318	8.35653
		10	9.87106	26.3736		0.00136505	26.371	26.3763		16	15.6329	25.7134		0.00135617	25.7108	25.7161		15	14.605	10.6539		0.000936337	10.652	10.6557		13	12.2495	24.2912		0.0013334	24.2886	24.2938		14	13.9707	25.6532		0.00135595	25.6505	25.6558		14	13.6507	7.93778		0.000834954	7.93614	7.93942
		10	9.91955	24.7681		0.00133543	24.7655	24.7707		16	15.7099	24.294		0.00132676	24.2914	24.2966		15	14.6769	9.71014		0.000898616	9.70838	9.7119		13	12.3095	23.1293		0.00131093	23.1268	23.1319		15	14.0398	24.2822		0.00132789	24.2796	24.2848		14	13.7182	7.54		0.00081297	7.53841	7.54159
		10	9.96805	23.2299		0.0013032	23.2273	23.2325		16	15.7868	22.8024		0.00129303	22.7998	22.8049		15	14.7489	8.86014		0.000858722	8.85845	8.86182		13	12.3694	22.0455		0.00128341	22.043	22.048		15	14.109	22.8576		0.00129947	22.8551	22.8602		14	13.7856	7.1155		0.000789414	7.11396	7.11705
		11	10.0165	21.6861		0.00126817	21.6836	21.6886		16	15.8638	21.2239		0.00125758	21.2215	21.2264		15	14.8208	8.0167		0.000820394	8.0151	8.01831		13	12.4294	20.7963		0.00125656	20.7939	20.7988		15	14.1781	21.5152		0.00127025	21.5127	21.5177		14	13.853	6.67765		0.000765137	6.67615	6.67915
		11	10.065	20.1381		0.0012296	20.1357	20.1405		16	15.9408	19.6936		0.00122087	19.6912	19.6959		15	14.8927	7.25712		0.000784016	7.25559	7.25866		13	12.4894	19.6513		0.00122661	19.6489	19.6537		15	14.2473	20.2265		0.00123838	20.2241	20.229		14	13.9205	6.24425		0.000740076	6.2428	6.2457
		11	10.1135	18.5662		0.00118653	18.5639	18.5686		17	16.0177	18.2279		0.00118121	18.2255	18.2302		15	14.9647	6.57975		0.000745835	6.57829	6.58121		13	12.5494	18.4496		0.00119616	18.4472	18.4519		15	14.3164	18.9127		0.0012045	18.9103	18.915		14	13.9879	5.8153		0.000710996	5.81391	5.81669
		11	10.162	16.9523		0.00114044	16.95	16.9545		17	16.0947	16.7622		0.00113788	16.7599	16.7644		16	15.0366	5.91224		0.00070454	5.91086	5.91362		13	12.6094	17.3015		0.0011629	17.2992	17.3037		15	14.3855	17.6089		0.00116585	17.6066	17.6111		15	14.0554	5.34034		0.000682505	5.339	5.34168
		11	10.2105	15.3678		0.00109188	15.3656	15.3699		17	16.1717	15.2835		0.00108739	15.2814	15.2857		16	15.1085	5.23815		0.000671406	5.23683	5.23947		13	12.6694	16.1227		0.00112585	16.1205	16.1249		15	14.4547	16.2245		0.00112607	16.2223	16.2267		15	14.1228	4.89803		0.000651123	4.89676	4.89931
		11	10.259	13.8366		0.00104008	13.8346	13.8386		17	16.2486	13.7014		0.00103546	13.6994	13.7034		16	15.1805	4.73176		0.000642615	4.7305	4.73302		13	12.7294	14.8935		0.00108645	14.8913	14.8956		15	14.5238	14.9006		0.00108422	14.8985	14.9027		15	14.1903	4.43643		0.000617584	4.43522	4.43764
		11	10.3075	12.3405		0.000986681	12.3386	12.3425		17	16.3256	12.2135		0.000981935	12.2116	12.2154		16	15.2524	4.3158		0.000617118	4.31459	4.31701		13	12.7894	13.6734		0.00104299	13.6713	13.6754		15	14.593	13.6068		0.00104303	13.6048	13.6089		15	14.2577	3.97186		0.000582693	3.97072	3.973
		11	10.356	10.9301		0.000933446	10.9282	10.9319		17	16.4026	10.8107		0.000927479	10.8088	10.8125		16	15.3243	3.96561		0.000593533	3.96444	3.96677		13	12.8494	12.4212		0.000993255	12.4192	12.4231		15	14.6621	12.4222		0.00100023	12.4202	12.4241		15	14.3251	3.51916		0.000548765	3.51809	3.52024
		11	10.4045	9.6431		0.00087849	9.64138	9.64482		17	16.4795	9.50577		0.000874741	9.50405	9.50748		16	15.3963	3.65651		0.000567452	3.6554	3.65762		13	12.9093	11.097		0.000942755	11.0951	11.0988		15	14.7313	11.2761		0.000954913	11.2742	11.278		15	14.3926	3.10802		0.000514862	3.10702	3.10903
		11	10.453	8.42772		0.000820839	8.42611	8.42932		17	16.5565	8.34874		0.000820164	8.34713	8.35034		16	15.4682	3.33098		0.000540919	3.32992	3.33204		13	12.9693	9.86008		0.000882582	9.85835	9.86181		15	14.8004	10.1485		0.000905248	10.1467	10.1503		15	14.46	2.72509		0.000479438	2.72415	2.72603
		11	10.5015	7.26566		0.000758582	7.26417	7.26715		17	16.6335	7.2527		0.000754966	7.25122	7.25418		16	15.5401	3.01695		0.000513125	3.01595	3.01796		14	13.0293	8.51448		0.00082511	8.51286	8.5161		15	14.8696	9.00579		0.000855385	9.00411	9.00747		15	14.5275	2.35402		0.000444889	2.35315	2.3549
		11	10.55	6.13027		0.000691155	6.12891	6.13162		17	16.7105	6.06794		0.000687849	6.0666	6.06929		16	15.6121	2.70621		0.000483538	2.70527	2.70716		14	13.0893	7.34799		0.000765225	7.34649	7.34949		15	14.9387	7.94865		0.000805355	7.94708	7.95023		15	14.5949	2.02007		0.000415681	2.01925	2.02088
		11	10.5985	5.02996		0.00061674	5.02876	5.03117		17	16.7874	4.9793		0.000620067	4.97808	4.98051		16	15.684	2.39548		0.000453197	2.39459	2.39636		14	13.1493	6.24579		0.000711522	6.2444	6.24719		16	15.0079	6.97206		0.000749454	6.97059	6.97353		15	14.6624	1.75884		0.000384643	1.75809	1.75959
		11	10.647	3.96053		0.00054436	3.95947	3.9616		17	16.8644	4.00525		0.000547885	4.00418	4.00632		16	15.7559	2.09789		0.00042084	2.09707	2.09872		14	13.2093	5.34872		0.000654534	5.34744	5.35001		16	15.077	5.97366		0.000694898	5.97229	5.97502		15	14.7298	1.50206		0.000357221	1.50136	1.50276
		11	10.6955	3.05671		0.000490822	3.05575	3.05768		17	16.9414	3.09774		0.000488055	3.09678	3.09869		16	15.8279	1.80359		0.000385967	1.80284	1.80435		14	13.2693	4.48533		0.000602234	4.48415	4.48652		16	15.1461	5.08768		0.000630184	5.08644	5.08891		15	14.7972	1.29278		0.000326267	1.29214	1.29342
		11	10.744	2.47007		0.000443622	2.4692	2.47094		18	17.0183	2.44159		0.000439686	2.44073	2.44246		16	15.8998	1.51259		0.000353318	1.51189	1.51328		14	13.3293	3.76891		0.000548727	3.76783	3.76998		16	15.2153	4.14297		0.000561748	4.14186	4.14407		15	14.8647	1.07608		0.00029214	1.07551	1.07666
		11	10.7925	2.00834		0.000400187	2.00755	2.00912		18	17.0953	1.97213		0.000393694	1.97136	1.9729		16	15.9717	1.26432		0.000316371	1.26371	1.26495		14	13.3892	3.10759		0.000494872	3.10662	3.10856		16	15.2844	3.26202		0.000483277	3.26107	3.26297		15	14.9321	0.860866		0.000260402	0.860355	0.861376
		11	10.841	1.628		0.000348076	1.62732	1.62868		18	17.1723	1.57474		0.000339244	1.57408	1.57541		17	16.0437	1.01113		0.00027367	1.01061	1.01168		14	13.4492	2.51209		0.00043493	2.51124	2.51295		16	15.3536	2.39282		0.000407179	2.39202	2.39362		15	14.9996	0.682756		0.00022276	0.682319	0.683192
		11	10.8894	1.22662		0.000293225	1.22604	1.22719		18	17.2492	1.16442		0.000287828	1.16386	1.16499		17	16.1156	0.754649		0.000229478	0.754199	0.755098		14	13.5092	1.92885		0.000370226	1.92812	1.92957		16	15.4227	1.68638		0.000320351	1.68576	1.68701		16	15.067	0.498709		0.000185643	0.498345	0.499072
		11	10.9379	0.867332		0.000234204	0.866872	0.86779		18	17.3262	0.835428		0.000240207	0.834957	0.835898		17	16.1876	0.529405		0.000178766	0.529055	0.529755		14	13.5692	1.38999		0.000291791	1.38942	1.39057		16	15.4919	1.037		0.000253675	1.03651	1.0375		16	15.1345	0.345831		0.000147048	0.345543	0.346119
		11	10.9864	0.551556		0.000166885	0.551229	0.551883		18	17.4032	0.580364		0.000172247	0.580026	0.580701		17	16.2595	0.320602		0.000123559	0.32036	0.320845		14	13.6292	0.858796		0.000218022	0.858368	0.859223		16	15.561	0.647705		0.000179203	0.647354	0.648056		16	15.2019	0.216701		0.000109581	0.216486	0.216916
		12	11.0349	0.279286		9.61987e-05	0.279098	0.279475		18	17.4802	0.297575		9.70433e-05	0.297385	0.297765		17	16.3314	0.152903		7.13734e-05	0.152763	0.153043		14	13.6892	0.477619		0.000118591	0.477387	0.477852		16	15.6302	0.322175		8.68635e-05	0.322004	0.322345		16	15.2693	0.120224		5.84176e-05	0.12011	0.120339
		12	11.0834	0.0926277		0	0.0926277	0.0926277		18	17.5571	0.0942629		#NUM!	#NUM!	#NUM!		17	16.4034	0.0509676		#NUM!	#NUM!	#NUM!		14	13.7492	0.140836		#NUM!	#NUM!	#NUM!		16	15.6993	0.0755097		#NUM!	#NUM!	#NUM!		16	15.3368	0.0341378		0	0.0341378	0.0341378
		12	11.1319	0		0	#NUM!	#NUM!		18	17.6341	-4.26326e-14		0	#NUM!	#NUM!		17	16.4753	-2.84217e-14		0	#NUM!	#NUM!		14	13.8092	-2.84217e-14		0	#NUM!	#NUM!		16	15.7685	-4.26326e-14		0	#NUM!	#NUM!		16	15.4042	0		0	#NUM!	#NUM!

## Sheet: new implant CRTP NO RF
	Z	1.95996
			Medronic Percepta								Medtronic Percepta aCRT								Boston Visionist								Biotronik Edora								Abbott Quadra								Abbott Quadra MPP
			time_y	Product_Survival_%		Se	LCI	UCI			time_y	Product_Survival_%		Se	LCI	UCI			time_y	Product_Survival_%		Se	LCI	UCI			time_y	Product_Survival_%		Se	LCI	UCI			time_y	Product_Survival_%		Se	LCI	UCI			time_y	Product_Survival_%		Se	LCI	UCI
		1	0.0829903	99.9821		6.5023e-05	99.982	99.9822		1	0.0907829	99.971		6.65882e-05	99.9709	99.9711		1	0.0786508	99.989		5.23534e-05	99.9889	99.9891		1	0.0531476	99.9767		6.49107e-05	99.9766	99.9769		1	0.0545737	99.9913		3.98942e-05	99.9912	99.9914		1	0.0627748	99.981		7.4527e-05	99.9809	99.9812
		1	0.152878	99.9577		7.54366e-05	99.9576	99.9579		1	0.161269	99.9556		8.15445e-05	99.9555	99.9558		1	0.152561	99.9726		7.27851e-05	99.9724	99.9727		1	0.105748	99.9578		7.8109e-05	99.9577	99.958		1	0.107441	99.9841		5.51178e-05	99.984	99.9842		1	0.115557	99.9444		9.01449e-05	99.9442	99.9446
		1	0.222767	99.9431		9.36867e-05	99.9429	99.9432		1	0.231755	99.9335		8.9512e-05	99.9333	99.9336		1	0.226472	99.947		8.10899e-05	99.9468	99.9472		1	0.158347	99.939		8.60663e-05	99.9388	99.9391		1	0.160307	99.9696		6.36414e-05	99.9695	99.9697		1	0.16834	99.9187		0.000100775	99.9185	99.9189
		1	0.292655	99.9122		9.87496e-05	99.912	99.9123		1	0.302241	99.9198		9.76997e-05	99.9196	99.92		1	0.300382	99.9342		8.86181e-05	99.934	99.9344		1	0.210947	99.9259		9.01833e-05	99.9257	99.926		1	0.213174	99.9595		7.31531e-05	99.9593	99.9596		1	0.221123	99.8983		0.000116345	99.8981	99.8986
		1	0.362543	99.9024		0.000103564	99.9022	99.9026		1	0.372727	99.9045		0.000106855	99.9042	99.9047		1	0.374293	99.9214		9.45937e-05	99.9212	99.9216		1	0.263547	99.9186		9.48875e-05	99.9184	99.9188		1	0.266041	99.9465		8.1561e-05	99.9463	99.9466		1	0.273905	99.8645		0.000129013	99.8642	99.8647
		1	0.432431	99.8926		0.000108164	99.8924	99.8928		1	0.443213	99.8857		0.000113797	99.8855	99.8859		1	0.448204	99.9104		0.000102016	99.9102	99.9106		1	0.316147	99.9099		0.000104352	99.9097	99.9101		1	0.318908	99.9334		8.99842e-05	99.9333	99.9336		1	0.326688	99.8333		0.000140536	99.833	99.8336
		1	0.502319	99.8829		0.000116819	99.8826	99.8831		1	0.513699	99.8703		0.000123132	99.8701	99.8706		1	0.522114	99.8958		0.000109766	99.8956	99.896		1	0.368747	99.891		0.000109771	99.8908	99.8912		1	0.371775	99.919		9.54378e-05	99.9188	99.9191		1	0.37947	99.8021		0.000151178	99.8018	99.8024
		1	0.572207	99.8633		0.000126165	99.8631	99.8636		1	0.584185	99.8482		0.000130508	99.8479	99.8484		1	0.596025	99.8794		0.000120077	99.8791	99.8796		1	0.421347	99.8794		0.0001143	99.8791	99.8796		1	0.424642	99.9088		0.000102021	99.9086	99.909		1	0.432253	99.7709		0.000162777	99.7706	99.7712
		1	0.642096	99.8406		0.000133653	99.8403	99.8408		1	0.654671	99.8294		0.00013499	99.8291	99.8297		1	0.669935	99.8556		0.000126722	99.8554	99.8559		1	0.473947	99.8692		0.000119265	99.869	99.8694		1	0.477509	99.8958		0.0001055	99.8956	99.896		1	0.485035	99.7343		0.000172817	99.734	99.7347
		1	0.711984	99.821		0.000139003	99.8208	99.8213		1	0.725157	99.8174		0.000142344	99.8172	99.8177		1	0.743846	99.8392		0.000130963	99.8389	99.8394		1	0.526547	99.8576		0.000122856	99.8573	99.8578		1	0.530376	99.8886		0.000116551	99.8883	99.8888		1	0.537818	99.7004		0.000183036	99.7001	99.7008
		1	0.781872	99.8064		0.000146383	99.8061	99.8067		1	0.795643	99.797		0.000145881	99.7967	99.7973		1	0.817756	99.8282		0.000136412	99.8279	99.8285		1	0.579147	99.8488		0.000128053	99.8486	99.8491		1	0.583243	99.864		0.000124338	99.8637	99.8642		1	0.590601	99.6638		0.000192707	99.6635	99.6642
		1	0.85176	99.7853		0.00015128	99.785	99.7856		1	0.866129	99.7867		0.000153815	99.7864	99.787		1	0.891667	99.8136		0.00014165	99.8133	99.8138		1	0.631747	99.8358		0.000130851	99.8355	99.836		1	0.636109	99.8452		0.000133835	99.8449	99.8454		1	0.643383	99.6273		0.000200237	99.6269	99.6276
		1	0.921648	99.7706		0.000155503	99.7703	99.7709		1	0.936615	99.7628		0.000157092	99.7625	99.7632		1	0.965577	99.7989		0.000143565	99.7987	99.7992		1	0.684346	99.8285		0.000135206	99.8282	99.8288		1	0.688976	99.8206		0.000140662	99.8203	99.8208		1	0.696166	99.5974		0.000211021	99.597	99.5978
		1	0.991536	99.7576		0.000161126	99.7573	99.7579		2	1.0071	99.7526		0.000161356	99.7523	99.7529		2	1.03949	99.7935		0.000150979	99.7932	99.7938		1	0.736946	99.8169		0.000143012	99.8166	99.8171		1	0.741843	99.8017		0.000145695	99.8015	99.802		1	0.748948	99.5527		0.000218217	99.5523	99.5531
		2	1.06142	99.7397		0.000168008	99.7394	99.74		2	1.07759	99.739		0.000166531	99.7386	99.7393		2	1.1134	99.7715		0.000156307	99.7712	99.7718		1	0.789546	99.7951		0.000146017	99.7948	99.7953		1	0.79471	99.7873		0.000149598	99.787	99.7876		1	0.801731	99.5215		0.000225178	99.5211	99.522
		2	1.13131	99.7169		0.000173688	99.7166	99.7173		2	1.14807	99.7219		0.000174003	99.7216	99.7222		2	1.18731	99.7551		0.000158617	99.7548	99.7554		1	0.842146	99.7863		0.000149445	99.786	99.7866		1	0.847577	99.7757		0.000155268	99.7754	99.776		1	0.854513	99.4903		0.000231348	99.4899	99.4908
		2	1.2012	99.6974		0.000180086	99.6971	99.6978		2	1.21856	99.6963		0.000181163	99.696	99.6967		2	1.26122	99.7478		0.000161458	99.7475	99.7481		1	0.894746	99.7762		0.000156075	99.7759	99.7765		1	0.900444	99.7583		0.000161629	99.758	99.7587		1	0.907296	99.4619		0.000242105	99.4614	99.4624
		2	1.27109	99.6746		0.00018364	99.6743	99.675		2	1.28904	99.6707		0.000188946	99.6703	99.6711		2	1.33513	99.7386		0.000165352	99.7383	99.739		1	0.947346	99.7558		0.00016109	99.7555	99.7561		1	0.953311	99.7381		0.000166454	99.7377	99.7384		1	0.960078	99.4104		0.000254241	99.4099	99.4109
		2	1.34098	99.6616		0.000189272	99.6612	99.662		2	1.35953	99.6417		0.000195552	99.6413	99.6421		2	1.40904	99.7258		0.000169155	99.7255	99.7262		1	0.999946	99.7398		0.000165517	99.7395	99.7401		2	1.00618	99.7222		0.000171562	99.7218	99.7225		2	1.01286	99.3494		0.000265307	99.3489	99.3499
		2	1.41087	99.6405		0.000193908	99.6401	99.6408		2	1.43002	99.6161		0.00020194	99.6157	99.6165		2	1.48295	99.713		0.000173921	99.7127	99.7134		2	1.05255	99.7253		0.000168974	99.725	99.7256		2	1.05904	99.7048		0.000177738	99.7044	99.7051		2	1.06564	99.2911		0.000273975	99.2906	99.2916
		2	1.48075	99.6226		0.000198433	99.6222	99.623		2	1.5005	99.5905		0.000205675	99.5901	99.5909		2	1.55686	99.6966		0.000177539	99.6962	99.6969		2	1.10515	99.7137		0.000173613	99.7133	99.714		2	1.11191	99.6831		0.000182527	99.6827	99.6834		2	1.11843	99.2437		0.000283312	99.2431	99.2442
		2	1.55064	99.6047		0.000204835	99.6043	99.6051		2	1.57099	99.5752		0.000207721	99.5748	99.5756		2	1.63077	99.6838		0.000180582	99.6834	99.6842		2	1.15775	99.6977		0.000178536	99.6973	99.698		2	1.16478	99.6657		0.000192489	99.6653	99.6661		2	1.17121	99.1908		0.000293932	99.1902	99.1914
		2	1.62053	99.5786		0.000210275	99.5782	99.5791		2	1.64147	99.5666		0.000214922	99.5662	99.5671		2	1.70468	99.6728		0.000186516	99.6725	99.6732		2	1.21035	99.6802		0.00018722	99.6799	99.6806		2	1.21765	99.6281		0.00019655	99.6277	99.6285		2	1.22399	99.1284		0.000303512	99.1278	99.129
		2	1.69042	99.5559		0.000218912	99.5554	99.5563		2	1.71196	99.5359		0.000221123	99.5355	99.5364		2	1.77859	99.6509		0.000192265	99.6505	99.6513		2	1.26295	99.6483		0.000191789	99.6479	99.6486		2	1.27051	99.6122		0.000203722	99.6118	99.6126		2	1.27677	99.0702		0.000314482	99.0695	99.0708
		2	1.76031	99.5185		0.000222561	99.518	99.5189		2	1.78245	99.5086		0.000228263	99.5082	99.5091		2	1.8525	99.629		0.000198302	99.6286	99.6294		2	1.31555	99.6308		0.000198805	99.6304	99.6312		2	1.32338	99.5832		0.000207559	99.5828	99.5836		2	1.32956	99.001		0.000323431	99.0004	99.0017
		2	1.83019	99.5022		0.000226861	99.5017	99.5026		2	1.85293	99.4762		0.00023302	99.4758	99.4767		2	1.92641	99.6052		0.000203713	99.6048	99.6056		2	1.36815	99.6032		0.000202398	99.6028	99.6036		2	1.37625	99.5673		0.000212004	99.5669	99.5677		2	1.38234	98.9427		0.000333919	98.9421	98.9434
		2	1.90008	99.4827		0.000236583	99.4822	99.4831		2	1.92342	99.454		0.000236969	99.4536	99.4545		3	2.00033	99.5833		0.000207678	99.5829	99.5837		2	1.42074	99.5887		0.000208017	99.5882	99.5891		2	1.42911	99.5485		0.000217346	99.5481	99.5489		2	1.43512	98.8723		0.000345225	98.8716	98.8729
		2	1.96997	99.4371		0.000244274	99.4366	99.4376		2	1.9939	99.4353		0.000242942	99.4348	99.4357		3	2.07424	99.5668		0.000213272	99.5664	99.5672		2	1.47334	99.5654		0.000213485	99.565	99.5658		2	1.48198	99.5254		0.000220294	99.5249	99.5258		2	1.4879	98.7936		0.000358188	98.7929	98.7943
		3	2.03986	99.3997		0.000249803	99.3992	99.4002		3	2.06439	99.4063		0.000249108	99.4058	99.4068		3	2.14815	99.5431		0.000216642	99.5426	99.5435		2	1.52594	99.5421		0.000218155	99.5417	99.5426		2	1.53485	99.5123		0.000224481	99.5119	99.5128		2	1.54069	98.7001		0.00036728	98.6994	98.7008
		3	2.10975	99.372		0.000257089	99.3715	99.3725		3	2.13488	99.3756		0.000254128	99.3751	99.3761		3	2.22206	99.5284		0.000219959	99.528	99.5289		2	1.57854	99.5218		0.000224335	99.5214	99.5222		2	1.58771	99.4935		0.00023201	99.4931	99.494		2	1.59347	98.6323		0.000378583	98.6316	98.6331
		3	2.17964	99.3346		0.000262952	99.3341	99.3351		3	2.20536	99.35		0.000261635	99.3494	99.3505		3	2.29597	99.5138		0.00022363	99.5134	99.5143		2	1.63114	99.4942		0.000229721	99.4937	99.4946		2	1.64058	99.4588		0.000240786	99.4583	99.4593		2	1.64625	98.5456		0.000389875	98.5448	98.5464
		3	2.24952	99.3037		0.000267787	99.3032	99.3042		3	2.27585	99.3107		0.000266413	99.3102	99.3112		3	2.36988	99.4974		0.000228828	99.4969	99.4978		2	1.68374	99.4695		0.000236505	99.469	99.4699		2	1.69345	99.4168		0.000248097	99.4163	99.4173		2	1.69903	98.4561		0.000402625	98.4553	98.4569
		3	2.31941	99.2777		0.000274292	99.2771	99.2782		3	2.34633	99.2851		0.000272651	99.2846	99.2857		3	2.44379	99.4736		0.000234294	99.4731	99.4741		2	1.73634	99.4375		0.000241316	99.437	99.438		2	1.74631	99.3806		0.000255193	99.3801	99.3811		2	1.75182	98.3518		0.000414483	98.351	98.3526
		3	2.3893	99.2419		0.00028007	99.2413	99.2424		3	2.41682	99.251		0.000278141	99.2505	99.2516		3	2.5177	99.448		0.000239632	99.4475	99.4485		2	1.78894	99.4142		0.000247195	99.4138	99.4147		2	1.79918	99.3445		0.000259356	99.344	99.345		2	1.8046	98.2515		0.000423683	98.2506	98.2523
		3	2.45919	99.2094		0.000285448	99.2088	99.2099		3	2.48731	99.2203		0.000282632	99.2197	99.2209		3	2.59161	99.4224		0.000244112	99.422	99.4229		2	1.84154	99.3852		0.000252651	99.3847	99.3857		2	1.85205	99.3228		0.000267214	99.3222	99.3233		2	1.85738	98.1715		0.000434627	98.1706	98.1723
		3	2.52908	99.1784		0.000291546	99.1779	99.179		3	2.55779	99.1947		0.000289379	99.1941	99.1953		3	2.66552	99.4005		0.00025068	99.4	99.401		2	1.89414	99.3575		0.000258266	99.357	99.3581		2	1.90491	99.2808		0.000274322	99.2803	99.2813		2	1.91016	98.0739		0.000446009	98.073	98.0748
		3	2.59896	99.1427		0.000298855	99.1421	99.1432		3	2.62828	99.1555		0.000296533	99.1549	99.156		3	2.73943	99.3676		0.000256021	99.3671	99.3681		2	1.94674	99.3285		0.000265922	99.328	99.329		2	1.95778	99.2417		0.000278702	99.2412	99.2423		2	1.96295	97.9695		0.000461743	97.9686	97.9704
		3	2.66885	99.0987		0.000304414	99.0981	99.0993		3	2.69876	99.1128		0.000302684	99.1122	99.1134		3	2.81334	99.3402		0.000261938	99.3397	99.3407		2	1.99934	99.2878		0.000273882	99.2872	99.2883		3	2.01065	99.2171		0.000284767	99.2166	99.2177		3	2.01573	97.8204		0.000472964	97.8195	97.8214
		3	2.73874	99.0646		0.000310384	99.064	99.0652		3	2.76925	99.0753		0.000307077	99.0747	99.0759		3	2.88725	99.3091		0.000266373	99.3086	99.3096		3	2.05194	99.2442		0.000282117	99.2436	99.2447		3	2.06352	99.1824		0.000292166	99.1818	99.183		3	2.06851	97.7106		0.000486161	97.7097	97.7116
		3	2.80863	99.0272		0.000315985	99.0265	99.0278		3	2.83974	99.048		0.000314079	99.0474	99.0486		3	2.96116	99.2853		0.000270732	99.2848	99.2859		3	2.10454	99.1977		0.000289371	99.1971	99.1982		3	2.11638	99.139		0.000298424	99.1384	99.1396		3	2.12129	97.5778		0.0004982	97.5768	97.5788
		3	2.87852	98.9914		0.000325178	98.9907	98.992		3	2.91022	99.0036		0.00032014	99.003	99.0042		4	3.03507	99.2616		0.000275348	99.261	99.2621		3	2.15714	99.1555		0.000296923	99.1549	99.1561		3	2.16925	99.1014		0.000303849	99.1008	99.102		3	2.17408	97.4531		0.000515426	97.4521	97.4541
		3	2.94841	98.9312		0.000330518	98.9305	98.9318		3	2.98071	98.9644		0.000326341	98.9637	98.965		4	3.10898	99.236		0.000281487	99.2354	99.2366		3	2.20974	99.1105		0.000308239	99.1098	99.1111		3	2.22212	99.0681		0.000309176	99.0675	99.0687		3	2.22686	97.2688		0.000527935	97.2677	97.2698
		4	3.01829	98.8954		0.000341633	98.8947	98.896		4	3.05119	98.9234		0.000332169	98.9228	98.9241		4	3.18289	99.2013		0.000284979	99.2007	99.2018		3	2.26234	99.0407		0.000315097	99.0401	99.0413		3	2.27498	99.0348		0.000314183	99.0342	99.0354		3	2.27964	97.1305		0.000541885	97.1294	97.1316
		4	3.08818	98.8189		0.000352382	98.8182	98.8196		4	3.12168	98.8842		0.000339369	98.8835	98.8849		4	3.2568	99.1812		0.000290599	99.1806	99.1817		3	2.31494	98.9971		0.000321803	98.9964	98.9977		3	2.32785	99.003		0.000321541	99.0023	99.0036		3	2.33243	96.9719		0.000559421	96.9708	96.973
		4	3.15807	98.7425		0.000359947	98.7418	98.7432		4	3.19217	98.8347		0.000345931	98.834	98.8354		4	3.33071	99.1483		0.000295806	99.1477	99.1488		3	2.36754	98.9535		0.000330094	98.9528	98.9541		3	2.38072	98.9552		0.000328943	98.9546	98.9558		3	2.38521	96.7659		0.000574595	96.7648	96.767
		4	3.22796	98.6871		0.000367779	98.6864	98.6879		4	3.26265	98.7886		0.000353072	98.788	98.7893		4	3.40463	99.1172		0.000301515	99.1166	99.1178		3	2.42014	98.8982		0.000339011	98.8976	98.8989		3	2.43358	98.906		0.000334065	98.9053	98.9067		3	2.43799	96.5815		0.000589215	96.5804	96.5827
		4	3.29785	98.6286		0.000379415	98.6278	98.6293		4	3.33314	98.7375		0.000360526	98.7368	98.7382		4	3.47854	99.0825		0.000306822	99.0819	99.0831		3	2.47274	98.8372		0.000349924	98.8365	98.8379		3	2.48645	98.8713		0.000339938	98.8706	98.8719		3	2.49077	96.3986		0.000606323	96.3974	96.3997
		4	3.36773	98.5391		0.000388255	98.5383	98.5399		4	3.40362	98.6829		0.00036962	98.6821	98.6836		4	3.55245	99.0496		0.000314324	99.049	99.0502		3	2.52534	98.7602		0.000357336	98.7595	98.7609		3	2.53932	98.8307		0.000347337	98.8301	98.8314		3	2.54356	96.1776		0.000621682	96.1764	96.1788
		4	3.43762	98.4691		0.000398667	98.4684	98.4699		4	3.47411	98.6146		0.000377826	98.6139	98.6154		4	3.62636	99.002		0.000322477	99.0014	99.0027		3	2.57794	98.7064		0.000368638	98.7057	98.7071		3	2.59218	98.7787		0.000355765	98.778	98.7793		3	2.59634	95.9729		0.000638841	95.9717	95.9742
		4	3.50751	98.3846		0.000411096	98.3837	98.3854		4	3.5446	98.5515		0.000386062	98.5507	98.5522		4	3.70027	98.949		0.00033015	98.9484	98.9497		3	2.63054	98.6221		0.000381254	98.6213	98.6228		3	2.64505	98.7179		0.000363213	98.7172	98.7186		3	2.64912	95.7371		0.000655278	95.7358	95.7384
		4	3.5774	98.2804		0.000420905	98.2796	98.2813		4	3.61508	98.4867		0.000395997	98.4859	98.4874		4	3.77418	98.8979		0.000335518	98.8972	98.8985		3	2.68314	98.5247		0.000392187	98.5239	98.5255		3	2.69792	98.6629		0.000371829	98.6622	98.6636		3	2.7019	95.504		0.000673422	95.5026	95.5053
		4	3.64729	98.1958		0.000433914	98.195	98.1967		4	3.68557	98.4065		0.000404043	98.4057	98.4073		4	3.84809	98.8613		0.000343925	98.8606	98.862		3	2.73574	98.4375		0.000405413	98.4367	98.4383		3	2.75079	98.5978		0.0003795	98.597	98.5985		3	2.75469	95.2383		0.000691781	95.2369	95.2396
		4	3.71717	98.0803		0.000445815	98.0795	98.0812		4	3.75605	98.3399		0.000413916	98.3391	98.3407		4	3.922	98.8028		0.000350092	98.8021	98.8035		3	2.78834	98.3285		0.000415501	98.3276	98.3293		3	2.80365	98.5384		0.000387553	98.5377	98.5392		3	2.80747	94.9604		0.00071075	94.959	94.9618
		4	3.78706	97.9713		0.00046094	97.9704	97.9722		4	3.82654	98.2563		0.000420816	98.2555	98.2572		4	3.99591	98.759		0.000357145	98.7583	98.7597		3	2.84094	98.2427		0.000428284	98.2419	98.2435		3	2.85652	98.4748		0.00039419	98.474	98.4755		3	2.86025	94.6636		0.000732066	94.6621	94.665
		4	3.85695	97.8282		0.000473579	97.8272	97.8291		4	3.89703	98.1966		0.000430467	98.1958	98.1975		5	4.06982	98.7078		0.000361356	98.7071	98.7085		3	2.89354	98.1308		0.000442407	98.1299	98.1317		3	2.90939	98.4212		0.000405568	98.4204	98.422		3	2.91303	94.3179		0.000752462	94.3165	94.3194
		4	3.92684	97.7045		0.000488875	97.7036	97.7055		4	3.96751	98.1113		0.000440076	98.1104	98.1122		5	4.14373	98.6767		0.000367215	98.676	98.6774		3	2.94614	98.0029		0.000455598	98.002	98.0038		3	2.96225	98.3272		0.000414936	98.3263	98.328		3	2.96582	93.975		0.000771937	93.9735	93.9765
		4	3.99673	97.55		0.000503506	97.549	97.551		5	4.038	98.0243		0.000448917	98.0234	98.0252		5	4.21764	98.6328		0.000375113	98.6321	98.6336		3	2.99874	97.8793		0.00046883	97.8784	97.8802		4	3.01512	98.2476		0.000425559	98.2467	98.2484		4	3.0186	93.6361		0.000792788	93.6346	93.6377
		5	4.06662	97.3971		0.000519309	97.396	97.3981		5	4.10848	97.9424		0.00045953	97.9415	97.9433		5	4.29155	98.5725		0.000383533	98.5718	98.5733		4	3.05134	97.7514		0.000485101	97.7505	97.7524		4	3.06799	98.155		0.000436859	98.1541	98.1558		4	3.07138	93.2607		0.000813646	93.2591	93.2623
		5	4.1365	97.2262		0.00053459	97.2252	97.2273		5	4.17897	97.8417		0.000469883	97.8408	97.8427		5	4.36546	98.5067		0.000389948	98.506	98.5075		4	3.10394	97.5886		0.000501202	97.5876	97.5896		4	3.12085	98.0537		0.000450323	98.0528	98.0545		4	3.12416	92.8717		0.000839027	92.87	92.8733
		5	4.20639	97.0554		0.000550503	97.0543	97.0565		5	4.24946	97.7411		0.000480329	97.7401	97.742		5	4.43937	98.4555		0.000399366	98.4548	98.4563		4	3.15654	97.4215		0.000517811	97.4205	97.4225		4	3.17372	97.9292		0.000460667	97.9283	97.9301		4	3.17695	92.3796		0.000859556	92.378	92.3813
		5	4.27628	96.8716		0.000565506	96.8705	96.8727		5	4.31994	97.637		0.000493497	97.636	97.638		5	4.51328	98.3788		0.000408768	98.378	98.3796		4	3.20914	97.2427		0.000533843	97.2416	97.2437		4	3.22659	97.8308		0.000472081	97.8299	97.8317		4	3.22973	91.9662		0.000882286	91.9645	91.968
		5	4.34617	96.6926		0.000582928	96.6915	96.6938		5	4.39043	97.5022		0.000502761	97.5012	97.5032		5	4.58719	98.3002		0.000419418	98.2994	98.301		4	3.26174	97.0639		0.00055318	97.0628	97.065		4	3.27945	97.7194		0.000484197	97.7184	97.7203		4	3.28251	91.4918		0.000905671	91.49	91.4936
		5	4.41606	96.4779		0.000600645	96.4767	96.4791		5	4.46091	97.405		0.00051247	97.404	97.406		5	4.6611	98.2088		0.000427733	98.208	98.2096		4	3.31434	96.8401		0.000570708	96.839	96.8412		4	3.33232	97.5978		0.00049293	97.5969	97.5988		4	3.33529	90.9849		0.000929961	90.9831	90.9867
		5	4.48594	96.2518		0.000619344	96.2506	96.253		5	4.5314	97.3009		0.000524439	97.2999	97.3019		5	4.73502	98.1357		0.000435473	98.1348	98.1365		4	3.36694	96.6293		0.000588784	96.6282	96.6305		4	3.38519	97.5081		0.000503951	97.5071	97.5091		4	3.38808	90.4373		0.000952353	90.4354	90.4391
		5	4.55583	96.0045		0.000637983	96.0032	96.0057		5	4.60189	97.1695		0.000538051	97.1685	97.1706		5	4.80893	98.0662		0.000445437	98.0654	98.0671		4	3.41954	96.404		0.000607234	96.4028	96.4052		4	3.43805	97.3923		0.000517625	97.3913	97.3934		4	3.44086	89.9127		0.000975426	89.9108	89.9146
		5	4.62572	95.7491		0.000658357	95.7478	95.7504		5	4.67237	97.016		0.000549686	97.0149	97.017		5	4.88284	97.9749		0.000454008	97.974	97.9757		4	3.47214	96.1656		0.000624942	96.1644	96.1669		4	3.49092	97.2447		0.00053129	97.2437	97.2458		4	3.49364	89.3516		0.00100075	89.3496	89.3535
		5	4.69561	95.4595		0.000679943	95.4582	95.4608		5	4.74286	96.8812		0.000563033	96.8801	96.8823		5	4.95675	97.8944		0.000465983	97.8935	97.8953		4	3.52474	95.9287		0.00064135	95.9275	95.93		4	3.54379	97.0928		0.000544695	97.0917	97.0939		4	3.54642	88.7104		0.00102591	88.7084	88.7124
		5	4.7655	95.1406		0.000701032	95.1393	95.142		5	4.81334	96.7225		0.00057437	96.7214	96.7236		6	5.03066	97.7793		0.000478177	97.7783	97.7802		4	3.57734	95.702		0.000662475	95.7007	95.7033		4	3.59666	96.9394		0.000558222	96.9383	96.9405		4	3.59921	88.0462		0.00104936	88.0442	88.0483
		5	4.83539	94.8169		0.00072156	94.8155	94.8183		5	4.88383	96.5843		0.000588155	96.5832	96.5855		6	5.10457	97.6586		0.000488083	97.6577	97.6596		4	3.62994	95.3996		0.000682236	95.3983	95.401		4	3.64952	96.7802		0.000570201	96.7791	96.7813		4	3.65199	87.4011		0.00107192	87.399	87.4032
		5	4.90527	94.4899		0.000741763	94.4885	94.4914		5	4.95432	96.412		0.000601706	96.4108	96.4132		6	5.17848	97.5581		0.00049812	97.5571	97.5591		4	3.68254	95.106		0.000702246	95.1047	95.1074		4	3.70239	96.6355		0.000586158	96.6344	96.6367		4	3.70477	86.7559		0.00109546	86.7537	86.758
		5	4.97516	94.1564		0.0007639	94.1549	94.1579		6	5.0248	96.238		0.000612732	96.2368	96.2392		6	5.25239	97.4539		0.000511501	97.4529	97.4549		4	3.73514	94.7979		0.000722465	94.7965	94.7993		4	3.75526	96.4373		0.000603071	96.4361	96.4384		4	3.75755	86.0551		0.00111922	86.0529	86.0573
		6	5.04505	93.7774		0.000786488	93.7758	93.7789		6	5.09529	96.093		0.000627287	96.0917	96.0942		6	5.3263	97.3114		0.000524667	97.3103	97.3124		4	3.78774	94.4752		0.000742685	94.4738	94.4767		4	3.80812	96.2202		0.000619338	96.219	96.2214		4	3.81034	85.3177		0.001143	85.3155	85.32
		6	5.11494	93.3755		0.000806253	93.3739	93.3771		6	5.16577	95.8967		0.00064412	95.8955	95.898		6	5.40021	97.167		0.00053587	97.1659	97.168		4	3.84034	94.1409		0.000765138	94.1394	94.1424		4	3.86099	96.0046		0.000636158	96.0033	96.0058		4	3.86312	84.5478		0.00116614	84.5455	84.5501
		6	5.18483	93.0111		0.000828403	93.0095	93.0127		6	5.23626	95.663		0.000661379	95.6617	95.6643		6	5.47412	97.0409		0.000550874	97.0398	97.0419		4	3.89294	93.7557		0.000786122	93.7542	93.7573		4	3.91386	95.7745		0.000653976	95.7732	95.7758		4	3.9159	83.7657		0.00118947	83.7634	83.7681
		6	5.25471	92.5881		0.000849764	92.5865	92.5898		6	5.30675	95.4156		0.000676629	95.4143	95.4169		6	5.54803	96.8672		0.000566031	96.8661	96.8683		4	3.94554	93.3822		0.000806541	93.3806	93.3838		4	3.96672	95.5227		0.000672202	95.5214	95.524		4	3.96868	82.9416		0.00121166	82.9392	82.944
		6	5.3246	92.1652		0.0008725	92.1634	92.1669		6	5.37723	95.1904		0.000693574	95.189	95.1918		6	5.62194	96.6863		0.000581028	96.6851	96.6874		4	3.99814	93.0057		0.000827858	93.0041	93.0073		5	4.01959	95.2564		0.000693138	95.2551	95.2578		5	4.02147	82.1229		0.00123561	82.1205	82.1253
		6	5.39449	91.6983		0.000891858	91.6965	91.7		6	5.44772	94.9328		0.000709485	94.9314	94.9342		6	5.69585	96.5017		0.000595164	96.5005	96.5028		5	4.05074	92.5987		0.00085032	92.5971	92.6004		5	4.07246	94.9395		0.000714223	94.9381	94.9409		5	4.07425	81.1971		0.00125778	81.1947	81.1996
		6	5.46438	91.2867		0.00091513	91.2849	91.2885		6	5.5182	94.6837		0.000725901	94.6823	94.6851		6	5.76976	96.3226		0.000610717	96.3214	96.3238		5	4.10334	92.154		0.000873366	92.1522	92.1557		5	4.12532	94.6081		0.000734467	94.6067	94.6096		5	4.12703	80.2985		0.00127967	80.296	80.301
		6	5.53427	90.7742		0.000937615	90.7724	90.776		6	5.58869	94.4192		0.0007451	94.4178	94.4207		6	5.84367	96.1197		0.000625549	96.1185	96.1209		5	4.15594	91.6801		0.00089617	91.6784	91.6819		5	4.17819	94.2782		0.000754782	94.2767	94.2797		5	4.17981	79.3673		0.00129997	79.3647	79.3698
		6	5.60416	90.2601		0.000961853	90.2582	90.262		6	5.65918	94.1002		0.000764074	94.0987	94.1017		6	5.91758	95.9205		0.00064362	95.9192	95.9217		5	4.20854	91.1932		0.00092053	91.1914	91.195		5	4.23106	93.9352		0.000774738	93.9337	93.9367		5	4.2326	78.4618		0.00131967	78.4592	78.4644
		6	5.67404	89.6842		0.000984578	89.6823	89.6862		6	5.72966	93.7743		0.000781315	93.7728	93.7758		6	5.99149	95.6701		0.000661729	95.6688	95.6714		5	4.26114	90.6525		0.000941786	90.6506	90.6543		5	4.28392	93.5865		0.000795299	93.5849	93.588		5	4.28538	77.5401		0.00134133	77.5375	77.5428
		6	5.74393	89.123		0.00100822	89.121	89.1249		6	5.80015	93.4689		0.000799542	93.4673	93.4705		7	6.06541	95.4105		0.000678649	95.4092	95.4118		5	4.31374	90.1626		0.000962624	90.1608	90.1645		5	4.33679	93.2146		0.000817525	93.213	93.2162		5	4.33816	76.4734		0.00135947	76.4707	76.476
		6	5.81382	88.5162		0.00103234	88.5141	88.5182		6	5.87063	93.1362		0.000818654	93.1346	93.1378		7	6.13932	95.1601		0.000696247	95.1587	95.1615		5	4.36634	89.6655		0.000984619	89.6636	89.6675		5	4.38966	92.7978		0.000842091	92.7962	92.7995		5	4.39095	75.5313		0.00137815	75.5286	75.534
		6	5.88371	87.8719		0.0010562	87.8699	87.874		6	5.94112	92.7762		0.00083873	92.7746	92.7779		7	6.21323	94.8914		0.000714337	94.89	94.8928		5	4.41894	89.1219		0.00100416	89.12	89.1239		5	4.44253	92.3188		0.000864084	92.3171	92.3205		5	4.44373	74.5093		0.00139588	74.5066	74.5121
		6	5.9536	87.2082		0.00108033	87.2061	87.2103		7	6.01161	92.3855		0.000857991	92.3838	92.3872		7	6.28714	94.6063		0.000731538	94.6049	94.6077		5	4.47154	88.6219		0.00102725	88.6199	88.6239		5	4.49539	91.8731		0.000885511	91.8714	91.8749		5	4.49651	73.4846		0.00141273	73.4818	73.4874
		7	6.02348	86.5086		0.00110376	86.5065	86.5108		7	6.08209	91.9982		0.000877953	91.9965	91.9999		7	6.36105	94.3267		0.000746622	94.3252	94.3281		5	4.52414	88.01		0.00104734	88.0079	88.0121		5	4.54826	91.4231		0.00091103	91.4213	91.4249		5	4.54929	72.4545		0.00142945	72.4517	72.4573
		7	6.09337	85.801		0.00112545	85.7988	85.8032		7	6.15258	91.5836		0.000898687	91.5819	91.5854		7	6.43496	94.0744		0.000768019	94.0729	94.0759		5	4.57674	87.4577		0.00106818	87.4556	87.4598		5	4.60113	90.8659		0.000936393	90.8641	90.8678		5	4.60208	71.3701		0.00144522	71.3673	71.3729
		7	6.16326	85.1193		0.00114788	85.1171	85.1216		7	6.22306	91.1383		0.000917148	91.1365	91.1401		7	6.50887	93.7052		0.000787558	93.7037	93.7068		5	4.62934	86.8646		0.00108906	86.8625	86.8668		5	4.65399	90.2886		0.000961757	90.2867	90.2904		5	4.65486	70.2817		0.00145986	70.2788	70.2845
		7	6.23315	84.3856		0.00116923	84.3833	84.3879		7	6.29355	90.7289		0.000937708	90.727	90.7307		7	6.58278	93.3561		0.00080764	93.3545	93.3577		5	4.68194	86.2483		0.00110865	86.2462	86.2505		5	4.70686	89.6866		0.000986847	89.6846	89.6885		5	4.70764	69.2041		0.00147363	69.2012	69.207
		7	6.30304	83.6584		0.0011925	83.6561	83.6608		7	6.36404	90.258		0.000959577	90.2561	90.2598		7	6.65669	92.9851		0.000827728	92.9835	92.9867		5	4.73454	85.6495		0.0011289	85.6473	85.6517		5	4.75973	89.0658		0.00101132	89.0638	89.0677		5	4.76042	68.1224		0.00148615	68.1195	68.1253
		7	6.37293	82.832		0.00121343	82.8296	82.8344		7	6.43452	89.7393		0.000981298	89.7374	89.7412		7	6.7306	92.6013		0.000849438	92.5996	92.6029		5	4.78714	85.0085		0.00114942	85.0063	85.0108		5	4.81259	88.4348		0.00103662	88.4328	88.4369		5	4.81321	67.0692		0.00149817	67.0663	67.0722
		7	6.44281	82.056		0.00123459	82.0536	82.0584		7	6.50501	89.2053		0.00100345	89.2033	89.2072		7	6.80451	92.1717		0.000869957	92.17	92.1734		5	4.83974	84.3341		0.00116899	84.3318	84.3364		5	4.86546	87.7547		0.00106275	87.7526	87.7568		5	4.86599	65.9835		0.0015096	65.9806	65.9865
		7	6.5127	81.2377		0.00125655	81.2352	81.2402		7	6.57549	88.6406		0.00102481	88.6385	88.6426		7	6.87842	91.7514		0.000890143	91.7496	91.7531		5	4.89234	83.6669		0.00118693	83.6646	83.6692		5	4.91833	87.021		0.00108709	87.0189	87.0231		5	4.91877	64.8693		0.00152007	64.8664	64.8723
		7	6.58259	80.3494		0.00127639	80.3469	80.3519		7	6.64598	88.0758		0.00104579	88.0738	88.0779		7	6.95233	91.3237		0.000911814	91.3219	91.3254		5	4.94494	83.0332		0.00120521	83.0308	83.0355		5	4.97119	86.3076		0.00111062	86.3054	86.3098		5	4.97155	63.7619		0.00152993	63.7589	63.7649
		7	6.65248	79.51		0.00129592	79.5075	79.5125		7	6.71647	87.5009		0.0010683	87.4988	87.5029		8	7.02624	90.8484		0.000930679	90.8466	90.8503		5	4.99754	82.3646		0.00122409	82.3622	82.367		6	5.02406	85.5884		0.00113467	85.5862	85.5906		6	5.02434	62.622		0.00153918	62.619	62.625
		7	6.72237	78.6461		0.00131668	78.6436	78.6487		7	6.78695	86.8611		0.00109036	86.8589	86.8632		8	7.10015	90.4207		0.000953274	90.4189	90.4226		6	5.05014	81.648		0.00124278	81.6456	81.6504		6	5.07693	84.8214		0.00116026	84.8192	84.8237		6	5.07712	61.4427		0.00154725	61.4397	61.4458
		7	6.79225	77.6831		0.00133464	77.6804	77.6857		7	6.85744	86.2093		0.00111269	86.2071	86.2115		8	7.17406	89.8907		0.000974468	89.8888	89.8926		6	5.10274	80.9111		0.00126153	80.9086	80.9135		6	5.12979	83.9676		0.00118424	83.9653	83.97		6	5.1299	60.296		0.00155455	60.293	60.2991
		7	6.86214	76.8094		0.00135381	76.8068	76.8121		7	6.92792	85.5234		0.00113678	85.5212	85.5257		8	7.24797	89.3753		0.00099701	89.3733	89.3772		6	5.15534	80.1422		0.00127987	80.1396	80.1447		6	5.18266	83.1298		0.00120747	83.1274	83.1321		6	5.18268	59.1303		0.00156027	59.1273	59.1334
		7	6.93203	75.8301		0.00137311	75.8274	75.8328		7	6.99841	84.7523		0.00115565	84.75	84.7545		8	7.32188	88.8068		0.00101633	88.8049	88.8088		6	5.20794	79.3587		0.001297	79.3562	79.3613		6	5.23553	82.2803		0.00123211	82.2779	82.2827		6	5.23547	58.0961		0.00156597	58.0931	58.0992
		8	7.00192	74.7905		0.00139014	74.7878	74.7933		8	7.0689	84.1244		0.00117771	84.1221	84.1267		8	7.39579	88.3024		0.00103604	88.3004	88.3044		6	5.26054	78.5971		0.00131417	78.5945	78.5996		6	5.2884	81.3354		0.00125472	81.3329	81.3378		6	5.28825	56.9088		0.00157091	56.9057	56.9118
		8	7.07181	73.8226		0.00140696	73.8198	73.8253		8	7.13938	83.3618		0.00119975	83.3594	83.3641		8	7.46971	87.7705		0.00105853	87.7684	87.7726		6	5.31314	77.802		0.00133062	77.7994	77.8046		6	5.34126	80.4252		0.00127681	80.4227	80.4277		6	5.34103	55.678		0.00157456	55.6749	55.6811
		8	7.14169	72.8139		0.00142301	72.8111	72.8167		8	7.20987	82.5667		0.00122226	82.5643	82.5691		8	7.54362	87.1418		0.00107851	87.1396	87.1439		6	5.36574	77.0084		0.00134634	77.0057	77.011		6	5.39413	79.4918		0.00129858	79.4892	79.4943		6	5.39381	54.5557		0.00157744	54.5526	54.5588
		8	7.21158	71.7955		0.00143854	71.7927	71.7984		8	7.28035	81.7188		0.00124344	81.7163	81.7212		8	7.61753	86.5624		0.0010998	86.5602	86.5645		6	5.41834	76.2177		0.0013612	76.215	76.2203		6	5.447	78.5251		0.00131869	78.5225	78.5277		6	5.4466	53.4157		0.00157945	53.4126	53.4188
		8	7.28147	70.7511		0.00145372	70.7483	70.754		8	7.35084	80.8845		0.0012636	80.882	80.8869		8	7.69144	85.9226		0.00112336	85.9204	85.9249		6	5.47094	75.4386		0.00137588	75.4359	75.4413		6	5.49986	77.5874		0.0013393	77.5848	77.59		6	5.49938	52.307		0.00158067	52.3039	52.3101
		8	7.35136	69.6644		0.00146807	69.6615	69.6673		8	7.42133	80.0553		0.00128208	80.0528	80.0578		8	7.76535	85.1861		0.00114415	85.1838	85.1883		6	5.52354	74.6363		0.00139077	74.6335	74.639		6	5.55273	76.5759		0.0013592	76.5732	76.5785		6	5.55216	51.2199		0.00158114	51.2168	51.223
		8	7.42125	68.5679		0.00148178	68.565	68.5708		8	7.49181	79.2619		0.00130402	79.2594	79.2645		8	7.83926	84.5098		0.0011664	84.5075	84.5121		6	5.57614	73.786		0.00140526	73.7832	73.7887		6	5.6056	75.5456		0.00137822	75.5429	75.5483		6	5.60494	50.1044		0.00158081	50.1013	50.1075
		8	7.49114	67.4454		0.00149346	67.4425	67.4483		8	7.5623	78.2758		0.00132307	78.2732	78.2784		8	7.91317	83.7568		0.00118653	83.7544	83.7591		6	5.62874	72.9182		0.00141912	72.9154	72.921		6	5.65846	74.5051		0.00139815	74.5024	74.5078		6	5.65773	48.9807		0.00157966	48.9776	48.9838
		8	7.56102	66.4188		0.00150518	66.4159	66.4218		8	7.63278	77.3766		0.00134299	77.374	77.3793		8	7.98708	83.0476		0.00120855	83.0452	83.05		6	5.68134	72.0476		0.00143213	72.0448	72.0504		6	5.71133	73.3489		0.00141733	73.3461	73.3516		6	5.71051	47.8381		0.00157795	47.835	47.8411
		8	7.63091	65.311		0.00151584	65.308	65.3139		8	7.70327	76.3888		0.00136025	76.3861	76.3915		9	8.06099	82.2397		0.00122871	82.2373	82.2421		6	5.73394	71.19		0.0014445	71.1872	71.1928		6	5.7642	72.1622		0.00143345	72.1594	72.1651		6	5.76329	46.8269		0.00157532	46.8238	46.83
		8	7.7008	64.221		0.00152606	64.218	64.224		8	7.77376	75.4897		0.00137795	75.487	75.4924		9	8.1349	81.4684		0.00125117	81.466	81.4709		6	5.78654	70.3324		0.00145656	70.3296	70.3353		6	5.81706	71.1001		0.00144947	71.0972	71.1029		6	5.81607	45.7154		0.00157202	45.7123	45.7185
		8	7.77069	63.0822		0.00153547	63.0792	63.0852		8	7.84424	74.5206		0.00139633	74.5178	74.5233		9	8.20881	80.571		0.00127161	80.5685	80.5735		6	5.83914	69.453		0.00146769	69.4502	69.4559		6	5.86993	69.9757		0.0014647	69.9728	69.9786		6	5.86886	44.6378		0.00156792	44.6347	44.6409
		8	7.84058	61.9304		0.00154413	61.9274	61.9334		8	7.91473	73.4577		0.00141259	73.4549	73.4604		9	8.28272	79.7156		0.0012905	79.7131	79.7181		6	5.89174	68.5984		0.00147898	68.5955	68.6013		6	5.9228	68.8325		0.00147978	68.8296	68.8354		6	5.92164	43.548		0.00156339	43.545	43.5511
		8	7.91046	60.7542		0.00155163	60.7512	60.7572		8	7.98521	72.463		0.001429	72.4602	72.4658		9	8.35663	78.8895		0.0013099	78.8869	78.892		6	5.94434	67.6812		0.00148964	67.6783	67.6841		6	5.97567	67.614		0.00149398	67.6111	67.617		6	5.97442	42.5287		0.00155809	42.5257	42.5318
		8	7.98035	59.6154		0.00155828	59.6124	59.6185		9	8.0557	71.4001		0.00144403	71.3972	71.4029		9	8.43054	78.003		0.00132894	78.0004	78.0056		6	5.99694	66.7626		0.00150012	66.7597	66.7655		7	6.02853	66.371		0.00150652	66.368	66.3739		7	6.0272	41.4945		0.00155197	41.4915	41.4976
		9	8.05024	58.4717		0.00156461	58.4687	58.4748		9	8.12619	70.3661		0.00145795	70.3633	70.369		9	8.50445	77.0909		0.00134756	77.0883	77.0936		7	6.04954	65.8004		0.00150994	65.7974	65.8033		7	6.0814	65.1786		0.00151843	65.1756	65.1815		7	6.07999	40.44		0.0015452	40.437	40.443
		9	8.12013	57.211		0.00156957	57.2079	57.214		9	8.19667	69.3493		0.00147272	69.3464	69.3522		9	8.57836	76.1551		0.0013672	76.1525	76.1578		7	6.10214	64.8352		0.00151857	64.8323	64.8382		7	6.13427	63.9413		0.00152864	63.9383	63.9443		7	6.13277	39.4003		0.00153817	39.3973	39.4034
		9	8.19002	56.038		0.00157361	56.0349	56.0411		9	8.26716	68.1959		0.00148575	68.193	68.1988		9	8.65227	75.1151		0.00138403	75.1124	75.1179		7	6.15474	63.9268		0.00152755	63.9238	63.9298		7	6.18713	62.7778		0.00153875	62.7748	62.7809		7	6.18555	38.4231		0.00152993	38.4201	38.4261
		9	8.25991	54.8748		0.00157686	54.8717	54.8779		9	8.33764	67.104		0.00149862	67.1011	67.1069		9	8.72618	74.1757		0.00140082	74.1729	74.1784		7	6.20734	62.9064		0.00153451	62.9034	62.9094		7	6.24	61.5001		0.001548	61.497	61.5031		7	6.23834	37.378		0.00152209	37.375	37.381
		9	8.32979	53.6775		0.00157926	53.6744	53.6806		9	8.40813	65.9421		0.00150907	65.9392	65.9451		9	8.8001	73.1887		0.00141723	73.1859	73.1915		7	6.25994	62.0532		0.00154174	62.0502	62.0562		7	6.29287	60.1832		0.00155581	60.1802	60.1863		7	6.29112	36.4631		0.00151261	36.4601	36.466
		9	8.39968	52.4378		0.00158061	52.4347	52.4409		9	8.47862	64.9236		0.00152033	64.9206	64.9265		9	8.87401	72.1688		0.00143262	72.166	72.1716		7	6.31254	61.0925		0.0015479	61.0894	61.0955		7	6.34573	58.9141		0.00156232	58.911	58.9172		7	6.3439	35.4397		0.00150321	35.4368	35.4427
		9	8.46957	51.299		0.00158113	51.2959	51.3021		9	8.5491	63.7327		0.00153067	63.7297	63.7357		9	8.94792	71.1562		0.00144758	71.1534	71.1591		7	6.36514	60.1985		0.00155435	60.1955	60.2016		7	6.3986	57.6913		0.00156799	57.6882	57.6944		7	6.39668	34.4963		0.00149333	34.4934	34.4992
		9	8.53946	50.1781		0.00158079	50.175	50.1812		9	8.61959	62.5316		0.0015396	62.5285	62.5346		10	9.02183	70.1126		0.00146197	70.1097	70.1155		7	6.41774	59.1651		0.00155999	59.162	59.1682		7	6.45147	56.4352		0.00157262	56.4321	56.4383		7	6.44947	33.5692		0.0014824	33.5663	33.5721
		9	8.60935	48.9564		0.00157959	48.9533	48.9595		9	8.69007	61.385		0.0015478	61.382	61.3881		10	9.09574	69.0434		0.00147575	69.0405	69.0462		7	6.47034	58.1506		0.00156479	58.1475	58.1536		7	6.50433	55.1835		0.0015763	55.1804	55.1866		7	6.50225	32.6082		0.00147197	32.6053	32.6111
		9	8.67923	47.7899		0.00157745	47.7869	47.793		9	8.76056	60.2129		0.0015545	60.2099	60.216		10	9.16965	67.9485		0.00148815	67.9456	67.9514		7	6.52294	57.1709		0.00156888	57.1678	57.174		7	6.5572	53.9072		0.00157883	53.9041	53.9102		7	6.55503	31.7434		0.00145953	31.7405	31.7462
		9	8.74912	46.5877		0.00157476	46.5846	46.5908		9	8.83105	59.1398		0.00156072	59.1367	59.1428		10	9.24356	66.8939		0.00150017	66.891	66.8969		7	6.57553	56.213		0.00157255	56.2099	56.2161		7	6.61007	52.7017		0.00158047	52.6986	52.7048		7	6.60781	30.7702		0.00144762	30.7673	30.773
		9	8.81901	45.5124		0.001571	45.5093	45.5155		9	8.90153	58.0103		0.0015666	58.0072	58.0134		10	9.31747	65.7954		0.0015109	65.7925	65.7984		7	6.62813	55.2057		0.00157554	55.2027	55.2088		7	6.66293	51.4558		0.00158112	51.4527	51.4589		7	6.6606	29.8905		0.00143546	29.8877	29.8933
		9	8.8889	44.3476		0.00156656	44.3445	44.3506		9	8.97202	56.7648		0.00157119	56.7617	56.7679		10	9.39138	64.7372		0.00152198	64.7342	64.7402		7	6.68073	54.2043		0.00157786	54.2012	54.2074		7	6.7158	50.22		0.00158085	50.2169	50.2231		7	6.71338	29.0365		0.00142344	29.0338	29.0393
		9	8.95879	43.2267		0.00156119	43.2236	43.2297		10	9.0425	55.5995		0.00157531	55.5964	55.6026		10	9.46529	63.5491		0.00153166	63.5461	63.5521		7	6.73333	53.2188		0.00157956	53.2157	53.2219		7	6.76867	49.0493		0.00157966	49.0462	49.0524		7	6.76616	28.2328		0.00141028	28.23	28.2355
		10	9.02868	42.083		0.00155499	42.08	42.086		10	9.11299	54.2875		0.00157819	54.2844	54.2906		10	9.5392	62.4104		0.00154021	62.4074	62.4135		7	6.78593	52.2348		0.00158068	52.2317	52.2379		7	6.82154	47.838		0.00157756	47.8349	47.8411		7	6.81894	27.3924		0.00139704	27.3896	27.3951
		10	9.09856	40.9442		0.00154797	40.9412	40.9472		10	9.18348	53.0523		0.00158014	53.0492	53.0554		10	9.61311	61.3028		0.00154762	61.2998	61.3059		7	6.83853	51.2028		0.00158113	51.1997	51.2059		7	6.8744	46.637		0.00157472	46.6339	46.64		7	6.87173	26.5845		0.00138272	26.5818	26.5872
		10	9.16845	39.8119		0.00154094	39.8089	39.815		10	9.25396	51.7795		0.00158107	51.7764	51.7826		10	9.68702	60.2409		0.00155509	60.2378	60.2439		7	6.89113	50.1446		0.00158089	50.1415	50.1477		7	6.92727	45.4981		0.00157101	45.495	45.5012		7	6.92451	25.7496		0.00136809	25.7469	25.7522
		10	9.23834	38.7968		0.0015328	38.7938	38.7998		10	9.32445	50.4794		0.00158101	50.4763	50.4825		10	9.76093	59.0382		0.00156154	59.0352	59.0413		7	6.94373	49.1112		0.00157999	49.1081	49.1143		7	6.98014	44.3491		0.00156625	44.346	44.3522		7	6.97729	24.9336		0.00135359	24.9309	24.9362
		10	9.30823	37.7312		0.00152306	37.7282	37.7342		10	9.39493	49.3585		0.00158006	49.3554	49.3616		10	9.83484	57.8484		0.00156742	57.8453	57.8514		7	6.99633	48.0952		0.00157834	48.0921	48.0983		8	7.033	43.1538		0.00156089	43.1507	43.1569		8	7.03007	24.1583		0.00133818	24.1556	24.1609
		10	9.37812	36.5729		0.00151309	36.5699	36.5759		10	9.46542	48.1557		0.0015782	48.1526	48.1588		10	9.90875	56.5726		0.00157198	56.5695	56.5757		8	7.04893	47.0268		0.00157607	47.0238	47.0299		8	7.08587	42.0236		0.00155425	42.0206	42.0267		8	7.08286	23.368		0.00132294	23.3654	23.3706
		10	9.448	35.4894		0.00150258	35.4865	35.4924		10	9.53591	46.9528		0.00157543	46.9498	46.9559		10	9.98266	55.3736		0.00157558	55.3705	55.3767		8	7.10153	45.9992		0.00157326	45.9961	46.0023		8	7.13874	40.8182		0.00154681	40.8152	40.8212		8	7.13564	22.6171		0.00130671	22.6146	22.6197
		10	9.51789	34.4352		0.00149143	34.4323	34.4382		10	9.60639	45.7551		0.00157163	45.7521	45.7582		11	10.0566	54.1892		0.00157833	54.1861	54.1923		8	7.15413	45.0137		0.00156974	45.0107	45.0168		8	7.1916	39.6374		0.001539	39.6343	39.6404		8	7.18842	21.8486		0.00129246	21.846	21.8511
		10	9.58778	33.3973		0.00147946	33.3944	33.4002		10	9.67688	44.5233		0.00156726	44.5202	44.5264		11	10.1305	52.9792		0.00158021	52.9761	52.9823		8	7.20673	44.0079		0.0015655	44.0048	44.011		8	7.24447	38.5332		0.00153067	38.5302	38.5362		8	7.2412	21.198		0.00127589	21.1955	21.2005
		10	9.65767	32.3594		0.0014678	32.3565	32.3623		10	9.74736	43.3887		0.00156165	43.3857	43.3918		11	10.2044	51.7181		0.00158108	51.715	51.7212		8	7.25933	42.9846		0.00156054	42.9816	42.9877		8	7.29734	37.4682		0.00152089	37.4652	37.4711		8	7.29399	20.4687		0.00126126	20.4662	20.4712
		10	9.72756	31.411		0.00145484	31.4081	31.4138		10	9.81785	42.174		0.00155474	42.1709	42.177		11	10.2783	50.4277		0.00158094	50.4246	50.4308		8	7.31193	41.9556		0.00155488	41.9525	41.9586		8	7.3502	36.3293		0.0015117	36.3263	36.3323		8	7.34677	19.8466		0.0012459	19.8441	19.849
		10	9.79745	30.4186		0.00144111	30.4158	30.4214		10	9.88834	40.9012		0.00154728	40.8981	40.9042		11	10.3522	49.2104		0.00157993	49.2073	49.2135		8	7.36453	40.925		0.00154893	40.922	40.928		8	7.40307	35.3453		0.00150069	35.3423	35.3482		8	7.39955	19.2149		0.00123011	19.2125	19.2173
		10	9.86733	29.4278		0.00142684	29.425	29.4306		10	9.95882	39.7086		0.00153849	39.7056	39.7116		11	10.4261	48.0461		0.00157811	48.043	48.0492		8	7.41713	39.9599		0.00154193	39.9569	39.9629		8	7.45594	34.2542		0.00148888	34.2512	34.2571		8	7.45233	18.586		0.00121467	18.5836	18.5884
		10	9.93722	28.4566		0.00141185	28.4539	28.4594		11	10.0293	38.4648		0.00152883	38.4618	38.4678		11	10.5	46.9056		0.00157533	46.9025	46.9087		8	7.46973	38.9337		0.00153465	38.9307	38.9367		8	7.5088	33.1703		0.00147693	33.1674	33.1732		8	7.50512	17.9909		0.00119756	17.9886	17.9933
		11	10.0071	27.4903		0.00139649	27.4875	27.493		11	10.0998	37.2449		0.00151903	37.242	37.2479		11	10.5739	45.7194		0.00157149	45.7163	45.7225		8	7.52233	37.9642		0.0015267	37.9612	37.9672		8	7.56167	32.1486		0.00146442	32.1458	32.1515		8	7.5579	17.3525		0.00118031	17.3502	17.3548
		11	10.077	26.5516		0.00138052	26.5489	26.5543		11	10.1703	36.124		0.00150785	36.121	36.127		11	10.6479	44.4857		0.00156655	44.4826	44.4887		8	7.57493	36.9933		0.00151752	36.9903	36.9962		8	7.61454	31.1458		0.0014514	31.143	31.1487		8	7.61068	16.7304		0.0011648	16.7281	16.7327
		11	10.1469	25.6243		0.00136439	25.6216	25.627		11	10.2408	34.9536		0.00149583	34.9507	34.9565		11	10.7218	43.2227		0.00156067	43.2196	43.2258		8	7.62753	35.9598		0.00150821	35.9569	35.9628		8	7.66741	30.1647		0.00143839	30.1619	30.1675		8	7.66346	16.1882		0.0011485	16.1859	16.1904
		11	10.2168	24.7328		0.00134831	24.7301	24.7354		11	10.3113	33.7985		0.00148252	33.7956	33.8014		11	10.7957	41.9816		0.00155371	41.9786	41.9847		8	7.68013	34.9903		0.00149867	34.9874	34.9933		8	7.72027	29.2385		0.00142554	29.2357	29.2413		8	7.71625	15.6352		0.00113233	15.6329	15.6374
		11	10.2867	23.8836		0.00133257	23.881	23.8862		11	10.3817	32.6179		0.0014685	32.615	32.6208		11	10.8696	40.7278		0.00154611	40.7248	40.7308		8	7.73273	34.063		0.00148798	34.0601	34.0659		8	7.77314	28.3703		0.00141134	28.3675	28.373		8	7.76903	15.1025		0.00111579	15.1003	15.1047
		11	10.3566	23.0881		0.00131483	23.0855	23.0906		11	10.4522	31.4663		0.00145491	31.4634	31.4691		11	10.9435	39.5343		0.00153727	39.5313	39.5373		8	7.78533	33.0906		0.00147755	33.0877	33.0935		8	7.82601	27.4586		0.00139716	27.4559	27.4614		8	7.82181	14.5738		0.00109942	14.5717	14.576
		11	10.4264	22.2291		0.0012966	22.2265	22.2316		11	10.5227	30.4238		0.00143949	30.421	30.4266		12	11.0174	38.3042		0.00152771	38.3012	38.3072		8	7.83793	32.1996		0.00146541	32.1967	32.2025		8	7.87887	26.5918		0.00138262	26.5891	26.5945		8	7.87459	14.0655		0.00108246	14.0634	14.0677
		11	10.4963	21.3848		0.00127826	21.3823	21.3873		11	10.5932	29.3148		0.00142392	29.312	29.3176		12	11.0913	37.1125		0.00151767	37.1095	37.1155		8	7.89053	31.2228		0.00145359	31.22	31.2257		8	7.93174	25.7438		0.00136748	25.7411	25.7465		8	7.92738	13.5545		0.00106542	13.5525	13.5566
		11	10.5662	20.5713		0.00126046	20.5689	20.5738		11	10.6637	28.2638		0.00140592	28.2611	28.2666		12	11.1652	35.9757		0.00150646	35.9727	35.9786		8	7.94313	30.326		0.00144088	30.3232	30.3288		8	7.98461	24.9002		0.00135189	24.8975	24.9028		8	7.98016	13.0557		0.0010466	13.0537	13.0578
		11	10.6361	19.8132		0.0012421	19.8108	19.8157		11	10.7342	27.1224		0.00138838	27.1197	27.1252		12	11.2391	34.815		0.00149532	34.8121	34.818		8	7.99573	29.4118		0.00142761	29.409	29.4146		9	8.03747	24.0695		0.0013361	24.0669	24.0721		9	8.03294	12.5217		0.00103101	12.5197	12.5237
		11	10.706	19.0616		0.00122326	19.0592	19.064		11	10.8047	26.0749		0.00137207	26.0722	26.0776		12	11.3131	33.7513		0.00148254	33.7484	33.7542		9	8.04833	28.5077		0.00141386	28.5049	28.5105		9	8.09034	23.2635		0.00131962	23.2609	23.2661		9	8.08572	12.092		0.00101305	12.09	12.094
		11	10.7759	18.3198		0.00120371	18.3174	18.3222		11	10.8751	25.1518		0.00135422	25.1492	25.1545		12	11.387	32.6199		0.00146885	32.617	32.6228		9	8.10093	27.6167		0.00139898	27.6139	27.6194		9	8.14321	22.4575		0.0013031	22.4549	22.46		9	8.13851	11.6108		0.000996225	11.6089	11.6128
		11	10.8458	17.5796		0.00118337	17.5773	17.5819		11	10.9456	24.1913		0.00133466	24.1887	24.1939		12	11.4609	31.494		0.00145493	31.4912	31.4969		9	8.15353	26.701		0.00138439	26.6983	26.7037		9	8.19607	21.6818		0.00128587	21.6793	21.6843		9	8.19129	11.173		0.000978317	11.1711	11.1749
		11	10.9157	16.8394		0.0011642	16.8371	16.8417		12	11.0161	23.1915		0.00131487	23.1889	23.1941		12	11.5348	30.4248		0.00143965	30.4219	30.4276		9	8.20613	25.8449		0.00136918	25.8422	25.8475		9	8.24894	20.9047		0.00126888	20.9022	20.9072		9	8.24407	10.7203		0.00096199	10.7184	10.7222
		11	10.9855	16.1675		0.0011448	16.1653	16.1697		12	11.0866	22.2309		0.00129433	22.2284	22.2335		12	11.6087	29.3263		0.00142432	29.3235	29.3291		9	8.25873	24.9931		0.00135457	24.9904	24.9958		9	8.30181	20.1682		0.00125232	20.1657	20.1706		9	8.29686	10.3191		0.00094521	10.3172	10.3209
		12	11.0554	15.5119		0.00112336	15.5097	15.5141		12	11.1571	21.2823		0.00127502	21.2798	21.2848		12	11.6826	28.29		0.00140716	28.2872	28.2927		9	8.31133	24.2097		0.00133749	24.207	24.2123		9	8.35468	19.4764		0.00123453	19.474	19.4789		9	8.34964	9.91786		0.000929076	9.91604	9.91968
		12	11.1253	14.814		0.00110244	14.8118	14.8161		12	11.2276	20.431		0.0012552	20.4285	20.4334		12	11.7565	27.1988		0.00138932	27.1961	27.2015		9	8.36393	23.3332		0.00132079	23.3306	23.3358		9	8.40754	18.7601		0.001218	18.7577	18.7625		9	8.40242	9.5424		0.000911896	9.54061	9.54419
		12	11.1952	14.1584		0.00108198	14.1562	14.1605		12	11.2981	19.595		0.00123295	19.5925	19.5974		12	11.8304	26.1296		0.00137302	26.1269	26.1322		9	8.41653	22.5134		0.00130232	22.5109	22.516		9	8.46041	18.1176		0.00120253	18.1153	18.12		9	8.4552	9.15338		0.000893841	9.15163	9.15514
		12	11.2651	13.5402		0.00106224	13.5381	13.5422		12	11.3685	18.6975		0.00121233	18.6952	18.6999		12	11.9043	25.2047		0.00135528	25.2021	25.2074		9	8.46913	21.6457		0.00128418	21.6431	21.6482		9	8.51328	17.5359		0.00118654	17.5336	17.5382		9	8.50799	8.75624		0.00087723	8.75452	8.75795
		12	11.335	12.9643		0.00104081	12.9622	12.9663		12	11.439	17.9025		0.00119064	17.9001	17.9048		12	11.9782	24.247		0.00133658	24.2443	24.2496		9	8.52173	20.8302		0.00126585	20.8278	20.8327		9	8.56614	16.9527		0.00116916	16.9504	16.955		9	8.56077	8.40111		0.000860548	8.39942	8.40279
		12	11.4049	12.3607		0.00102095	12.3587	12.3627		12	11.5095	17.1006		0.00116879	17.0983	17.1029		13	12.0522	23.2874		0.00131726	23.2848	23.29		9	8.57433	20.0395		0.00124732	20.0371	20.042		9	8.61901	16.3391		0.00115219	16.3369	16.3414		9	8.61355	8.05411		0.000845361	8.05245	8.05577
		12	11.4748	11.8206		0.0010004	11.8186	11.8226		12	11.58	16.326		0.00114486	16.3238	16.3283		13	12.1261	22.3443		0.00129619	22.3417	22.3468		9	8.62693	19.2721		0.00122679	19.2697	19.2745		9	8.67188	15.7589		0.00113427	15.7566	15.7611		9	8.66633	7.74642		0.000828738	7.7448	7.74805
		12	11.5446	11.2805		0.000979188	11.2786	11.2824		12	11.6505	15.5139		0.00112161	15.5117	15.5161		13	12.2	21.3664		0.00127374	21.3639	21.3689		9	8.67953	18.4567		0.0012065	18.4543	18.459		9	8.72474	15.1655		0.00111698	15.1634	15.1677		9	8.71912	7.4184		0.00080913	7.41682	7.41999
		12	11.6145	10.742		0.000958758	10.7401	10.7439		12	11.721	14.7581		0.0010979	14.7559	14.7602		13	12.2739	20.3758		0.00125183	20.3733	20.3782		9	8.73213	17.6834		0.00118637	17.6811	17.6857		9	8.77761	14.6113		0.00109999	14.6092	14.6135		9	8.7719	7.04294		0.000790565	7.04139	7.04449
		12	11.6844	10.2409		0.000936426	10.2391	10.2428		12	11.7915	14.0193		0.00107613	14.0172	14.0214		13	12.3478	19.4564		0.00122693	19.454	19.4588		9	8.78473	16.9465		0.00116618	16.9442	16.9488		9	8.83048	14.0831		0.00108184	14.081	14.0852		9	8.82468	6.69866		0.000770403	6.69715	6.70017
		12	11.7543	9.71221		0.000915348	9.71042	9.71401		12	11.8619	13.3676		0.00105333	13.3655	13.3696		13	12.4217	18.4621		0.00120424	18.4598	18.4645		9	8.83733	16.2357		0.00114642	16.2335	16.2379		9	8.88334	13.5361		0.00106416	13.534	13.5382		9	8.87746	6.33675		0.000752699	6.33527	6.33822
		12	11.8242	9.23067		0.000895313	9.22891	9.23242		12	11.9324	12.7107		0.0010298	12.7087	12.7127		13	12.4956	17.5994		0.00118213	17.5971	17.6017		9	8.88993	15.5656		0.00112469	15.5634	15.5678		9	8.93621	13.0195		0.00104733	13.0175	13.0216		9	8.93025	6.02906		0.000735094	6.02762	6.0305
		12	11.8941	8.78817		0.000875834	8.78645	8.78989		13	12.0029	12.059		0.0010041	12.057	12.0609		13	12.5695	16.7952		0.00115905	16.7929	16.7975		9	8.94253	14.8563		0.00110231	14.8542	14.8585		9	8.98908	12.542		0.0010285	12.54	12.544		9	8.98303	5.73222		0.000717523	5.73081	5.73362
		12	11.964	8.3717		0.000854749	8.37002	8.37338		13	12.0734	11.3765		0.000983543	11.3746	11.3784		13	12.6434	15.991		0.00113458	15.9888	15.9932		9	8.99513	14.1543		0.00108073	14.1522	14.1564		10	9.04194	12.0239		0.00101121	12.0219	12.0259		10	9.03581	5.44486		0.000697303	5.44349	5.44623
		13	12.0339	7.93571		0.000835305	7.93407	7.93734		13	12.1439	10.851		0.000960988	10.8491	10.8529		13	12.7174	15.1758		0.00110839	15.1737	15.178		10	9.04773	13.5031		0.00105974	13.501	13.5052		10	9.09481	11.5623		0.000992037	11.5603	11.5642		10	9.08859	5.12497		0.000676509	5.12365	5.1263
		13	12.1038	7.54689		0.00081307	7.5453	7.54849		13	12.2144	10.2948		0.000938074	10.293	10.2967		13	12.7913	14.3424		0.00108351	14.3403	14.3445		10	9.10033	12.8926		0.00103838	12.8906	12.8947		10	9.14768	11.0659		0.000974988	11.064	11.0678		10	9.14138	4.8078		0.000658937	4.80651	4.80909
		13	12.1736	7.11741		0.00079167	7.11586	7.11896		13	12.2849	9.75056		0.000914109	9.74877	9.75235		13	12.8652	13.5857		0.00105885	13.5836	13.5878		10	9.15293	12.2938		0.0010153	12.2918	12.2958		10	9.20055	10.6376		0.000957082	10.6357	10.6395		10	9.19416	4.5489		0.000640392	4.54765	4.55016
		13	12.2435	6.71883		0.000772691	6.71732	6.72035		13	12.3553	9.20289		0.000888607	9.20115	9.20464		13	12.9391	12.8674		0.00103337	12.8654	12.8694		10	9.20553	11.6702		0.000991224	11.6683	11.6722		10	9.25341	10.2006		0.00093714	10.1987	10.2024		10	9.24694	4.28459		0.000621381	4.28337	4.28581
		13	12.3134	6.3772		0.000752319	6.37572	6.37867		13	12.4258	8.64328		0.000865626	8.64158	8.64498		14	13.013	12.1564		0.00100933	12.1544	12.1584		10	9.25813	11.0452		0.000970183	11.0433	11.0471		10	9.30628	9.72881		0.000916715	9.72702	9.73061		10	9.29972	4.02299		0.000603217	4.02181	4.02417
		13	12.3833	6.02255		0.000733766	6.02111	6.02399		13	12.4963	8.15874		0.00084174	8.15709	8.16039		14	13.0869	11.513		0.000984793	11.5111	11.5149		10	9.31073	10.519		0.000947032	10.5172	10.5209		10	9.35915	9.2614		0.00089711	9.25965	9.26316		10	9.35251	3.78172		0.000585357	3.78057	3.78287
		13	12.4532	5.7102		0.000714088	5.7088	5.7116		13	12.5668	7.6742		0.000817226	7.67259	7.6758		14	13.1608	10.8824		0.000955717	10.8806	10.8843		10	9.36333	9.9609		0.000922261	9.95909	9.96271		10	9.41201	8.82727		0.000878018	8.82555	8.829		10	9.40529	3.55265		0.000567401	3.55153	3.55376
		13	12.5231	5.38971		0.000694651	5.38835	5.39107		13	12.6373	7.19648		0.000792877	7.19492	7.19803		14	13.2347	10.1678		0.000930202	10.166	10.1696		10	9.41593	9.38676		0.000898371	9.385	9.38853		10	9.46488	8.41775		0.000856605	8.41607	8.41943		10	9.45807	3.33035		0.00054923	3.32928	3.33143
		13	12.593	5.08386		0.000674407	5.08254	5.08519		13	12.7078	6.74094		0.000772132	6.73943	6.74245		14	13.3086	9.56828		0.000905062	9.56651	9.57006		10	9.46853	8.85478		0.000873435	8.85307	8.85649		10	9.51775	7.97349		0.000835804	7.97185	7.97513		10	9.51085	3.11348		0.000534544	3.11243	3.11453
		13	12.6629	4.77639		0.000655428	4.77511	4.77768		13	12.7783	6.3673		0.000751627	6.36582	6.36877		14	13.3825	9.00168		0.000878752	8.99996	9.0034		10	9.52113	8.32134		0.000848516	8.31968	8.32301		10	9.57061	7.55673		0.000813344	7.55513	7.55832		10	9.56364	2.94405		0.000515923	2.94304	2.94506
		13	12.7327	4.4982		0.000634824	4.49696	4.49945		13	12.8487	6.01071		0.000726631	6.00929	6.01214		14	13.4565	8.43325		0.000852696	8.43158	8.43492		10	9.57373	7.80971		0.000826135	7.80809	7.81133		10	9.62348	7.1226		0.000794197	7.12104	7.12415		10	9.61642	2.73666		0.000498587	2.73569	2.73764
		13	12.8026	4.207		0.000613267	4.2058	4.2082		13	12.9192	5.59271		0.000703109	5.59133	5.59409		14	13.5304	7.89406		0.000823953	7.89245	7.89568		10	9.62633	7.36784		0.0008007	7.36627	7.36941		10	9.67635	6.76517		0.000773597	6.76365	6.76668		10	9.6692	2.55097		0.000478534	2.55003	2.5519
		13	12.8725	3.91417		0.000593454	3.91301	3.91533		13	12.9897	5.21566		0.00067845	5.21433	5.21699		14	13.6043	7.32563		0.000796842	7.32407	7.32719		10	9.67893	6.88527		0.000775846	6.88375	6.8868		10	9.72921	6.39326		0.000751996	6.39179	6.39474		10	9.72198	2.34494		0.000462724	2.34403	2.34584
		13	12.9424	3.6555		0.000575479	3.65437	3.65663		14	13.0602	4.83689		0.000656909	4.83561	4.83818		14	13.6782	6.81386		0.000769992	6.81235	6.81537		10	9.73153	6.43323		0.000749896	6.43176	6.4347		10	9.78208	6.01702		0.000730791	6.01559	6.01845		10	9.77477	2.18906		0.000446592	2.18818	2.18993
		14	13.0123	3.42937		0.000557243	3.42828	3.43046		14	13.1307	4.51955		0.000634355	4.51831	4.5208		14	13.7521	6.32951		0.000744352	6.32805	6.33097		10	9.78413	5.98119		0.000726566	5.97977	5.98262		10	9.83495	5.66103		0.000708957	5.65964	5.66242		10	9.82755	2.03589		0.000428127	2.03505	2.03673
		14	13.0822	3.20812		0.000539151	3.20706	3.20918		14	13.2012	4.20051		0.000611447	4.19931	4.2017		14	13.826	5.88719		0.000716615	5.88579	5.8886		10	9.83673	5.59165		0.000702617	5.59027	5.59303		10	9.88781	5.30794		0.000685201	5.3066	5.30928		10	9.88033	1.86782		0.000414009	1.86701	1.86863
		14	13.1521	2.99663		0.0005199	2.99561	2.99765		14	13.2717	3.88999		0.000590171	3.88883	3.89115		14	13.8999	5.43025		0.000693766	5.42889	5.43161		10	9.88933	5.20792		0.000679635	5.20659	5.20926		10	9.94068	4.93893		0.000660186	4.93764	4.94023		10	9.93311	1.74447		0.000397709	1.74369	1.74525
		14	13.222	2.78026		0.000502586	2.77928	2.78125		14	13.3422	3.61359		0.00057076	3.61248	3.61471		14	13.9738	5.07019		0.000668089	5.06888	5.0715		10	9.94193	4.85472		0.000654952	4.85344	4.85601		10	9.99355	4.56703		0.000638132	4.56578	4.56828		10	9.9859	1.60757		0.000381181	1.60682	1.60832
		14	13.2919	2.59318		0.000485699	2.59223	2.59413		14	13.4126	3.37132		0.000549686	3.37025	3.3724		15	14.0477	4.6827		0.000646336	4.68144	4.68397		10	9.99453	4.49134		0.000631313	4.49011	4.49258		11	10.0464	4.25301		0.000613175	4.25181	4.25421		11	10.0387	1.47473		0.000366742	1.47402	1.47545
		14	13.3617	2.41748		0.000468137	2.41656	2.4184		14	13.4831	3.11882		0.000531445	3.11777	3.11986		15	14.1217	4.36833		0.000622454	4.36711	4.36955		11	10.0471	4.15849		0.000608999	4.1573	4.15968		11	10.0993	3.91294		0.000588674	3.91179	3.9141		11	10.0915	1.36359		0.000347516	1.36291	1.36427
		14	13.4316	2.24178		0.000448084	2.2409	2.24266		14	13.5536	2.90896		0.000512785	2.90796	2.90997		15	14.1956	4.03751		0.000598567	4.03633	4.03868		11	10.0997	3.85761		0.00058499	3.85647	3.85876		11	10.1521	3.59458		0.000566876	3.59347	3.59569		11	10.1442	1.22262		0.000333125	1.22197	1.22327
		14	13.5015	2.04981		0.0004292	2.04897	2.05066		14	13.6241	2.70252		0.000490035	2.70156	2.70348		15	14.2695	3.7213		0.000573363	3.72018	3.72243		11	10.1523	3.54802		0.00056172	3.54692	3.54912		11	10.205	3.32398		0.000542571	3.32291	3.32504		11	10.197	1.12232		0.000318677	1.12169	1.12294
		14	13.5714	1.87737		0.000409948	1.87657	1.87817		14	13.6946	2.46195		0.000468146	2.46104	2.46287		15	14.3434	3.40328		0.00054838	3.4022	3.40435		11	10.2049	3.26168		0.000538688	3.26062	3.26273		11	10.2579	3.036		0.000519865	3.03499	3.03702		11	10.2498	1.02608		0.000301533	1.02549	1.02668
		14	13.6413	1.7098		0.000392495	1.70904	1.71057		14	13.7651	2.24186		0.000446174	2.24099	2.24274		15	14.4173	3.10352		0.000523186	3.1025	3.10455		11	10.2575	2.99132		0.000514751	2.99031	2.99233		11	10.3107	2.77987		0.000497371	2.77889	2.78084		11	10.3026	0.917643		0.000286122	0.91708	0.918202
		14	13.7112	1.56502		0.000376909	1.56428	1.56576		14	13.8356	2.03201		0.000427789	2.03117	2.03285		15	14.4912	2.81657		0.000496899	2.81559	2.81754		11	10.3101	2.72388		0.000494552	2.72291	2.72485		11	10.3636	2.5382		0.000472666	2.53728	2.53913		11	10.3554	0.825472		0.00026856	0.824945	0.825997
		14	13.7811	1.44138		0.00036345	1.44067	1.44209		14	13.906	1.86481		0.000408911	1.864	1.86561		15	14.5651	2.53327		0.000477448	2.53233	2.5342		11	10.3627	2.50876		0.000470603	2.50784	2.50968		11	10.4165	2.28641		0.000454766	2.28552	2.2873		11	10.4082	0.726524		0.00025053	0.726032	0.727014
		14	13.851	1.33889		0.000347166	1.33821	1.33957		14	13.9765	1.70102		0.000390958	1.70025	1.70178		15	14.639	2.33404		0.00045343	2.33315	2.33493		11	10.4153	2.26602		0.000449753	2.26514	2.2669		11	10.4694	2.11276		0.000429145	2.11192	2.1136		11	10.4609	0.631642		0.000237354	0.631176	0.632107
		14	13.9208	1.22013		0.000332915	1.21948	1.22078		15	14.047	1.55258		0.00037074	1.55186	1.55331		15	14.7129	2.10009		0.000430193	2.09924	2.10093		11	10.4679	2.06544		0.000429263	2.0646	2.06628		11	10.5222	1.87688		0.000403667	1.87609	1.87767		11	10.5137	0.56658		0.000224283	0.56614	0.567019
		14	13.9907	1.12089		0.000315985	1.12027	1.12151		15	14.1175	1.39391		0.000353308	1.39322	1.39461		15	14.7868	1.88624		0.000409416	1.88544	1.88704		11	10.5205	1.87793		0.000406796	1.87714	1.87873		11	10.5751	1.65692		0.000385557	1.65617	1.65768		11	10.5665	0.505584		0.000210064	0.505173	0.505996
		15	14.0606	1.00864		0.000300189	1.00807	1.00925		15	14.188	1.26425		0.000335168	1.26359	1.2649		15	14.8608	1.70529		0.000385378	1.70454	1.70605		11	10.5731	1.68316		0.00038749	1.68241	1.68392		11	10.628	1.50932		0.000365146	1.5086	1.51004		11	10.6193	0.443234		0.000197533	0.442846	0.443621
		15	14.1305	0.909401		0.000283196	0.908845	0.909955		15	14.2585	1.13629		0.000314876	1.13567	1.1369		15	14.9347	1.5079		0.000365516	1.50718	1.50861		11	10.6257	1.52473		0.000369404	1.52401	1.52546		11	10.6808	1.35159		0.000341804	1.35092	1.35226		11	10.6721	0.391726		0.000186316	0.391361	0.392091
		15	14.2004	0.808538		0.000270763	0.808006	0.809068		15	14.329	1.0015		0.000297098	1.00102	1.00221		16	15.0086	1.35436		0.000345478	1.35369	1.35504		11	10.6783	1.38374		0.000347281	1.38306	1.38442		11	10.7337	1.18228		0.000325046	1.18164	1.18291		11	10.7249	0.348352		0.000171644	0.348015	0.348688
		15	14.2703	0.738584		0.000256151	0.738081	0.739085		15	14.3994	0.890603		0.000278744	0.890055	0.891148		16	15.0825	1.20814		0.000329065	1.2075	1.20879		11	10.7309	1.22095		0.000332454	1.2203	1.2216		11	10.7866	1.06796		0.000306872	1.06736	1.06856		11	10.7776	0.295489		0.000162777	0.29517	0.295808
		15	14.3402	0.660496		0.000241628	0.660022	0.660969		15	14.4699	0.783116		0.000261635	0.782603	0.783628		16	15.1564	1.09482		0.00030886	1.09422	1.09543		11	10.7835	1.11775		0.000317125	1.11713	1.11837		11	10.8394	0.950741		0.000287007	0.950175	0.9513		11	10.8304	0.265669		0.000149382	0.265376	0.265962
		15	14.4101	0.587288		0.000223283	0.58685	0.587725		15	14.5404	0.689279		0.000247751	0.688793	0.689764		16	15.2303	0.963226		0.00028998	0.962653	0.96379		11	10.8361	1.016		0.000300032	1.01543	1.0166		11	10.8923	0.830632		0.000270397	0.830101	0.831161		11	10.8832	0.22365		0.000138602	0.223378	0.223922
		15	14.48	0.501066		0.000211802	0.50065	0.501481		15	14.6109	0.617621		0.000230104	0.61717	0.618072		16	15.3042	0.848077		0.000268729	0.84755	0.848603		11	10.8887	0.908443		0.000283634	0.907886	0.908998		11	10.9452	0.736571		0.000250675	0.736079	0.737062		11	10.936	0.192475		0.000130056	0.19222	0.192729
		15	14.5498	0.450634		0.000202857	0.450236	0.451031		15	14.6814	0.532314		0.000208128	0.531906	0.532722		16	15.3781	0.727446		0.000251039	0.726953	0.727937		11	10.9413	0.811058		0.000263486	0.810541	0.811574		11	10.998	0.63238		0.000234464	0.63192	0.63284		11	10.9888	0.169432		0.000120343	0.169196	0.169668
		15	14.6197	0.413216		0.000187987	0.412848	0.413585		15	14.7519	0.435064		0.000195119	0.434682	0.435447		16	15.452	0.63423		0.000236596	0.633766	0.634694		11	10.9939	0.699138		0.000244567	0.698658	0.699617		12	11.0509	0.55279		0.000216355	0.552366	0.553214		12	11.0415	0.145034		0.000113997	0.14481	0.145257
		15	14.6896	0.35465		0.000177828	0.354302	0.354999		15	14.8224	0.382174		0.000177381	0.381827	0.382522		16	15.526	0.562948		0.00022078	0.562515	0.56338		12	11.0465	0.601753		0.000229408	0.601303	0.602202		12	11.1038	0.470306		0.000200527	0.469913	0.470699		12	11.0943	0.130124		0.000102108	0.129924	0.130324
		15	14.7595	0.317233		0.000163122	0.316913	0.317553		15	14.8928	0.315635		0.000163446	0.315315	0.315955		16	15.5999	0.489838		0.000201026	0.489444	0.490232		12	11.0991	0.529077		0.000212132	0.528662	0.529493		12	11.1566	0.403739		0.000184874	0.403377	0.404102		12	11.1471	0.10437		9.73611e-05	0.104179	0.104561
		15	14.8294	0.266801		0.00015128	0.266505	0.267098		15	14.9633	0.267863		0.000147617	0.267574	0.268153		16	15.6738	0.405761		0.000187002	0.405395	0.406128		12	11.1517	0.452041		0.00019625	0.451657	0.452426		12	11.2095	0.342961		0.000166021	0.342636	0.343287		12	11.1999	0.0948818		9.01449e-05	0.0947052	0.0950586
		15	14.8993	0.229384		0.000139585	0.22911	0.229658		16	15.0338	0.218385		0.000130508	0.21813	0.218641		16	15.7477	0.350928		0.000171819	0.350592	0.351265		12	11.2043	0.386634		0.00018411	0.386273	0.386994		12	11.2624	0.276395		0.000153401	0.276094	0.276696		12	11.2527	0.0813273		8.06347e-05	0.0811693	0.0814854
		15	14.9692	0.19522		0.000126165	0.194973	0.195468		16	15.1043	0.170614		0.000118198	0.170382	0.170845		16	15.8216	0.296096		0.000158043	0.295786	0.296406		12	11.2569	0.340121		0.000168974	0.33979	0.340452		12	11.3152	0.235876		0.000143201	0.235596	0.236157		12	11.3055	0.0650618		7.4527e-05	0.0649158	0.065208
		16	15.0391	0.15943		0.000116819	0.159201	0.159659		16	15.1748	0.139903		0.00010525	0.139697	0.140109		16	15.8955	0.250402		0.000144198	0.25012	0.250685		12	11.3095	0.286341		0.000148961	0.286049	0.286633		12	11.3681	0.205487		0.000127771	0.205237	0.205738		12	11.3582	0.0555736		6.8861e-05	0.0554388	0.0557087
		16	15.1089	0.136654		0.000104345	0.13645	0.136859		16	15.2453	0.110899		9.59408e-05	0.110711	0.111087		16	15.9694	0.208364		0.000132347	0.208104	0.208623		12	11.3621	0.222387		0.000138904	0.222115	0.222659		12	11.421	0.163522		0.000110185	0.163306	0.163738		12	11.411	0.0474409		6.37551e-05	0.0473161	0.047566
		16	15.1788	0.108998		9.0153e-05	0.108821	0.109175		16	15.3158	0.0921313		8.15445e-05	0.0919716	0.0922912		17	16.0433	0.175464		0.000120077	0.175229	0.1757		12	11.4147	0.193317		0.000121671	0.193078	0.193555		12	11.4738	0.121556		0.00010131	0.121357	0.121755		12	11.4638	0.0406636		5.70266e-05	0.040552	0.0407755
		16	15.2487	0.0813418		8.1643e-05	0.0811819	0.0815019		16	15.3862	0.0665393		6.91006e-05	0.0664039	0.0666748		17	16.1172	0.144392		0.000101118	0.144194	0.144591		12	11.4673	0.148258		0.000107096	0.148048	0.148468		12	11.5267	0.102744		9.07834e-05	0.102566	0.102922		12	11.5166	0.0325309		4.93885e-05	0.0324342	0.0326278
		16	15.3186	0.0667003		7.32508e-05	0.0665568	0.066844		16	15.4567	0.0477718		5.54085e-05	0.0476633	0.0478805		17	16.1912	0.102354		9.06539e-05	0.102177	0.102532		12	11.5199	0.114827		9.64044e-05	0.114638	0.115016		12	11.5796	0.0824844		7.70037e-05	0.0823335	0.0826354		12	11.5694	0.0243982		4.35577e-05	0.0243129	0.0244837
		16	15.3885	0.0536856		6.37608e-05	0.0535607	0.0538107		16	15.5272	0.0307104		5.22405e-05	0.0306082	0.0308129		17	16.2651	0.0822489		8.33105e-05	0.0820857	0.0824122		12	11.5725	0.0930246		8.26246e-05	0.0928627	0.0931866		12	11.6324	0.0593309		7.01263e-05	0.0591935	0.0594684		12	11.6222	0.0189764		3.86106e-05	0.0189008	0.0190521
		16	15.4584	0.0406709		5.41059e-05	0.040565	0.040777		16	15.5977	0.0272982		4.88674e-05	0.0272025	0.0273941		17	16.339	0.0694546		7.64551e-05	0.0693049	0.0696045		12	11.6251	0.0683149		7.1307e-05	0.0681753	0.0684548		12	11.6853	0.0492012		5.89222e-05	0.0490858	0.0493168		12	11.6749	0.01491		3.6814e-05	0.014838	0.0149823
		16	15.5283	0.0292831		4.5983e-05	0.029193	0.0293733		16	15.6682	0.0238859		3.91827e-05	0.0238092	0.0239628		17	16.4129	0.0584881		6.62169e-05	0.0583584	0.058618		12	11.6777	0.0508728		6.26333e-05	0.0507502	0.0509957		12	11.7382	0.0347303		5.10303e-05	0.0346303	0.0348304		12	11.7277	0.0135545		3.49251e-05	0.0134862	0.0136231
		16	15.5982	0.0211489		3.60735e-05	0.0210783	0.0212197		16	15.7387	0.0153552		3.69421e-05	0.0152829	0.0154278		17	16.4868	0.0438661		4.27483e-05	0.0437823	0.0439499		12	11.7303	0.0392448		5.25443e-05	0.0391419	0.0393478		12	11.791	0.0260477		4.50058e-05	0.0259596	0.026136		12	11.7805	0.0121991		2.32842e-05	0.0121535	0.0122448
		16	15.6681	0.0130147		2.55087e-05	0.0129648	0.0130648		16	15.8092	0.0136491		3.19934e-05	0.0135865	0.0137119		17	16.5607	0.0182775		3.0229e-05	0.0182184	0.0183368		12	11.7829	0.0276167		4.3465e-05	0.0275316	0.027702		12	11.8439	0.0202593		3.40227e-05	0.0201927	0.0203261		12	11.8333	0.00542182		2.01648e-05	0.00538241	0.00546146
		16	15.7379	0.00650735		2.20913e-05	0.00646416	0.00655076		16	15.8796	0.0102368		1.8472e-05	0.0102007	0.0102731		17	16.6346	0.00913876		2.34157e-05	0.00909296	0.00918475		12	11.8355	0.0188956		2.69574e-05	0.0188428	0.0189485		12	11.8968	0.0115768		2.68979e-05	0.0115241	0.0116296		12	11.8861	0.00406636		1.64646e-05	0.0040342	0.00409874
		16	15.8078	0.00488051		1.27546e-05	0.00485556	0.00490556		16	15.9501	0.00341227		1.8472e-05	0.00337622	0.00344863		17	16.7085	0.00548326		2.34157e-05	0.00543752	0.00552931		12	11.8881	0.00726755		2.69574e-05	0.00721486	0.00732054		12	11.9496	0.00723547		1.70121e-05	0.00720219	0.00726888		12	11.9389	0.00271091		1.16423e-05	0.00268817	0.00273381
		16	15.8777	0.00162684		0	0.00162684	0.00162684		17	16.0206	0.00341227		#NUM!	#NUM!	#NUM!		17	16.7824	0.00548326		#NUM!	#NUM!	#NUM!		12	11.9407	0.00726755		#NUM!	#NUM!	#NUM!		13	12.0025	0.00289419		#NUM!	#NUM!	#NUM!		12	11.9916	0.00135545		5.3312e-11	0.00135545	0.00135545
		16	15.9476	0		0	#NUM!	#NUM!		17	16.0911	-4.26326e-14		0	#NUM!	#NUM!		17	16.8563	-4.26326e-14		0	#NUM!	#NUM!		12	11.9933	-2.84217e-14		0	#NUM!	#NUM!		13	12.0554	-4.26326e-14		0	#NUM!	#NUM!		13	12.0444	2.84217e-14		0	2.84217e-14	2.84217e-14
[truncated: 6 more columns]

## Sheet: new implant CRTP FU=2
	Z	1.95996
		Medtronic Percepta								Medtronic Percepta aCRT								Boston Visionist								Biotronik Edora								Abbott Quadra								Abbott Quadra MPP
		time_y	Product_Survival_%		Se	LCI	UCI			time_y	Product_Survival_%		Se	LCI	UCI			time_y	Product_Survival_%		Se	LCI	UCI			time_y	Product_Survival_%		Se	LCI	UCI			time_y	Product_Survival_%		Se	LCI	UCI			time_y	Product_Survival_%		Se	LCI	UCI
	1	0.0730675	99.9902		5.56066e-05	99.9901	99.9903		1	0.0716024	99.9812		5.3869e-05	99.9811	99.9813		1	0.0818314	99.9818		5.04342e-05	99.9817	99.9819		1	0.0533164	99.987		5.37903e-05	99.9869	99.9871		1	0.0558955	99.9928		5.07975e-05	99.9927	99.9929		1	0.0528252	99.981		6.37853e-05	99.9809	99.9811		1
	1	0.142968	99.9691		7.43766e-05	99.9689	99.9692		1	0.14204	99.971		6.4002e-05	99.9708	99.9711		1	0.156596	99.9746		6.02771e-05	99.9744	99.9747		1	0.106163	99.9711		6.58746e-05	99.9709	99.9712		1	0.108941	99.9742		6.4472e-05	99.9741	99.9743		1	0.105158	99.9593		8.06729e-05	99.9591	99.9595		1
	1	0.212869	99.9447		8.65034e-05	99.9445	99.9448		1	0.212478	99.959		8.15765e-05	99.9589	99.9592		1	0.23136	99.9637		7.13156e-05	99.9635	99.9638		1	0.159009	99.9566		7.41351e-05	99.9564	99.9567		1	0.161986	99.9584		6.98065e-05	99.9583	99.9586		1	0.157491	99.9349		9.2413e-05	99.9347	99.9351		1
	1	0.282769	99.9251		8.92774e-05	99.9249	99.9253		1	0.282916	99.9334		9.1431e-05	99.9332	99.9336		1	0.306124	99.9491		7.25773e-05	99.949	99.9493		1	0.211855	99.945		7.977e-05	99.9449	99.9452		1	0.215032	99.9512		8.03023e-05	99.9511	99.9514		1	0.209824	99.9145		0.00010858	99.9143	99.9147		1
	1	0.35267	99.9202		0.000100414	99.92	99.9204		1	0.353354	99.9163		9.7738e-05	99.9161	99.9165		1	0.380889	99.9473		8.08584e-05	99.9471	99.9475		1	0.264701	99.9363		8.24428e-05	99.9362	99.9365		1	0.268077	99.9355		8.95739e-05	99.9353	99.9356		1	0.262157	99.882		0.000121518	99.8817	99.8822		1
	1	0.422571	99.8991		0.000108948	99.8989	99.8993		1	0.423792	99.9044		0.000107691	99.9042	99.9046		1	0.455653	99.9346		8.8365e-05	99.9344	99.9347		1	0.317547	99.932		8.58769e-05	99.9318	99.9322		1	0.321122	99.9197		9.57531e-05	99.9195	99.9199		1	0.31449	99.8521		0.000132179	99.8519	99.8524		1
	1	0.492471	99.8812		0.000114755	99.8809	99.8814		1	0.49423	99.8839		0.000112336	99.8837	99.8841		1	0.530417	99.9219		9.71656e-05	99.9217	99.922		1	0.370393	99.9262		9.39128e-05	99.926	99.9264		1	0.374168	99.9082		0.000103648	99.908	99.9084		1	0.366823	99.825		0.000141083	99.8247	99.8253		1
	1	0.562372	99.8681		0.000120281	99.8679	99.8684		1	0.564668	99.8736		0.000117522	99.8734	99.8739		1	0.605182	99.9055		0.000104365	99.9053	99.9057		1	0.423239	99.9117		0.000100596	99.9115	99.9119		1	0.427213	99.8925		0.00011098	99.8922	99.8927		1	0.419156	99.8006		0.000151695	99.8003	99.8009		1
	1	0.632273	99.8551		0.000128121	99.8549	99.8554		1	0.635106	99.8617		0.000125914	99.8614	99.8619		1	0.679946	99.891		0.000114314	99.8907	99.8912		1	0.476086	99.8987		0.000109529	99.8985	99.8989		1	0.480258	99.8767		0.000117854	99.8765	99.8769		1	0.471489	99.7694		0.000160348	99.769	99.7697		1
	1	0.702173	99.8356		0.000137878	99.8353	99.8359		1	0.705544	99.8412		0.000134412	99.8409	99.8415		1	0.75471	99.8692		0.000120488	99.8689	99.8694		1	0.528932	99.8799		0.000115931	99.8797	99.8801		1	0.533304	99.8609		0.00011966	99.8607	99.8611		1	0.523821	99.7422		0.00016975	99.7419	99.7426		1
	1	0.772074	99.8095		0.000143073	99.8093	99.8098		1	0.775982	99.819		0.0001424	99.8187	99.8193		1	0.829474	99.8546		0.000127075	99.8544	99.8549		1	0.581778	99.8654		0.000122586	99.8652	99.8657		1	0.586349	99.8566		0.000126626	99.8564	99.8569		1	0.576154	99.711		0.000177136	99.7107	99.7114		1
	1	0.841975	99.7949		0.000150256	99.7946	99.7952		1	0.846419	99.7968		0.00014825	99.7965	99.7971		1	0.904239	99.8383		0.000135356	99.838	99.8385		1	0.634624	99.8495		0.000127206	99.8493	99.8497		1	0.639394	99.8394		0.000132688	99.8391	99.8397		1	0.628487	99.6852		0.000187126	99.6849	99.6856		1
	1	0.911875	99.7737		0.000157624	99.7734	99.774		1	0.916857	99.7797		0.000155523	99.7794	99.78		1	0.979003	99.8165		0.000141247	99.8162	99.8167		1	0.68747	99.8379		0.00013221	99.8377	99.8382		1	0.69244	99.8236		0.000138483	99.8234	99.8239		1	0.68082	99.6486		0.000197626	99.6482	99.649		1
	1	0.981776	99.7509		0.000163177	99.7506	99.7512		1	0.987295	99.7575		0.000159833	99.7572	99.7579		2	1.05377	99.8001		0.000146282	99.7998	99.8004		1	0.740316	99.8249		0.000137555	99.8246	99.8252		1	0.745485	99.8079		0.000145523	99.8076	99.8081		1	0.733153	99.6079		0.000206939	99.6075	99.6083		1
	2	1.05168	99.733		0.00017328	99.7327	99.7334		2	1.05773	99.7439		0.000166596	99.7436	99.7442		2	1.12853	99.7856		0.000151148	99.7853	99.7859		1	0.793163	99.8104		0.000145696	99.8101	99.8107		1	0.79853	99.7878		0.00015594	99.7875	99.7881		1	0.785486	99.5699		0.000213967	99.5695	99.5703		1
	2	1.12158	99.6988		0.000178794	99.6985	99.6992		2	1.12817	99.7217		0.000175043	99.7213	99.722		2	1.2033	99.771		0.000154697	99.7707	99.7713		1	0.846009	99.7873		0.000149117	99.787	99.7876		1	0.851576	99.7562		0.000161777	99.7559	99.7566		1	0.837819	99.5401		0.00022588	99.5396	99.5405		1
	2	1.19148	99.6793		0.000182819	99.6789	99.6797		2	1.19861	99.6927		0.000180295	99.6923	99.693		2	1.27806	99.7601		0.000162673	99.7598	99.7604		1	0.898855	99.7771		0.000152461	99.7768	99.7774		1	0.904621	99.7376		0.000166555	99.7373	99.7379		1	0.890152	99.4872		0.000235481	99.4867	99.4876		1
	2	1.26138	99.6646		0.000189335	99.6643	99.665		2	1.26905	99.6739		0.00018448	99.6735	99.6742		2	1.35282	99.7347		0.000169741	99.7343	99.735		1	0.951701	99.767		0.000156654	99.7667	99.7673		1	0.957666	99.7218		0.000171614	99.7215	99.7222		1	0.942485	99.4424		0.000244697	99.4419	99.4429		1
	2	1.33128	99.6402		0.000193972	99.6398	99.6406		2	1.33948	99.6585		0.000187217	99.6581	99.6589		2	1.42759	99.711		0.000176523	99.7107	99.7114		2	1.00455	99.754		0.000161184	99.7537	99.7543		2	1.01071	99.7046		0.000180517	99.7043	99.705		1	0.994818	99.3976		0.000253834	99.3971	99.3981		2
	2	1.40118	99.6223		0.000198092	99.6219	99.6227		2	1.40992	99.6483		0.000191248	99.6479	99.6486		2	1.50235	99.6874		0.000180568	99.6871	99.6878		2	1.05739	99.7395		0.000168603	99.7392	99.7398		2	1.06376	99.6731		0.000185575	99.6727	99.6734		2	1.04715	99.3515		0.000262645	99.351	99.352		2
	2	1.47108	99.606		0.000203322	99.6056	99.6064		2	1.48036	99.6329		0.000196924	99.6325	99.6333		2	1.57712	99.6729		0.000185499	99.6725	99.6732		2	1.11024	99.7149		0.0001724	99.7146	99.7153		2	1.1168	99.6544		0.000193462	99.654	99.6548		2	1.09948	99.3053		0.000272392	99.3048	99.3059		2
	2	1.54098	99.5849		0.000208805	99.5845	99.5853		2	1.5508	99.6107		0.000203272	99.6103	99.6111		2	1.65188	99.6547		0.000192187	99.6543	99.6551		2	1.16309	99.7019		0.00017774	99.7015	99.7022		2	1.16985	99.6243		0.000197105	99.6239	99.6247		2	1.15182	99.2524		0.000283446	99.2519	99.253		2
	2	1.61088	99.5621		0.000214145	99.5617	99.5625		2	1.62124	99.5851		0.00021303	99.5847	99.5855		2	1.72665	99.6293		0.000195905	99.6289	99.6297		2	1.21593	99.6831		0.000181343	99.6827	99.6834		2	1.22289	99.61		0.000203496	99.6096	99.6104		2	1.20415	99.19		0.000294976	99.1894	99.1906		2
	2	1.68078	99.5393		0.000220817	99.5389	99.5397		2	1.69167	99.5441		0.000223111	99.5437	99.5445		2	1.80141	99.6147		0.0002049	99.6143	99.6151		2	1.26878	99.6701		0.000184876	99.6697	99.6704		2	1.27594	99.5842		0.000207988	99.5838	99.5846		2	1.25648	99.1222		0.000303874	99.1216	99.1228		2
	2	1.75068	99.51		0.000225512	99.5096	99.5104		2	1.76211	99.4997		0.000227611	99.4993	99.5002		2	1.87617	99.5784		0.000210538	99.578	99.5788		2	1.32162	99.657		0.00019249	99.6567	99.6574		2	1.32898	99.5655		0.000211713	99.5651	99.5659		2	1.30882	99.0679		0.000313784	99.0673	99.0685		2
	2	1.82058	99.4888		0.000232545	99.4884	99.4893		2	1.83255	99.4792		0.000233473	99.4788	99.4797		2	1.95094	99.5548		0.000216026	99.5543	99.5552		2	1.37447	99.6281		0.000199811	99.6277	99.6285		2	1.38203	99.5497		0.000216687	99.5493	99.5502		2	1.36115	99.0055		0.00032522	99.0049	99.0061		2
	2	1.89048	99.4563		0.000240707	99.4558	99.4567		2	1.90299	99.4519		0.00023954	99.4514	99.4524		3	2.0257	99.5311		0.000217686	99.5307	99.5316		2	1.42732	99.5991		0.000204075	99.5987	99.5995		2	1.43507	99.5282		0.000224096	99.5278	99.5287		2	1.41348	98.9309		0.000336646	98.9302	98.9315		2
	2	1.96039	99.4172		0.000247299	99.4167	99.4177		2	1.97343	99.4229		0.000245111	99.4224	99.4234		3	2.10047	99.5239		0.000221375	99.5234	99.5243		2	1.48016	99.5818		0.000207906	99.5814	99.5822		2	1.48812	99.4953		0.000227864	99.4948	99.4957		2	1.46581	98.8536		0.000346726	98.8529	98.8542		2
	3	2.03029	99.3846		0.000252446	99.3842	99.3851		3	2.04386	99.3956		0.000248188	99.3951	99.396		3	2.17523	99.5075		0.000228177	99.5071	99.508		2	1.53301	99.5659		0.000211328	99.5655	99.5663		2	1.54117	99.4781		0.0002334	99.4776	99.4785		2	1.51815	98.783		0.000356507	98.7823	98.7837		2
	3	2.10019	99.3586		0.000261202	99.3581	99.3591		3	2.1143	99.3802		0.000254889	99.3797	99.3807		3	2.25	99.4766		0.000233243	99.4762	99.4771		2	1.58585	99.5514		0.000217677	99.551	99.5518		2	1.59421	99.4522		0.000237913	99.4518	99.4527		2	1.57048	98.7125		0.000364748	98.7117	98.7132		2
	3	2.17009	99.313		0.000267576	99.3125	99.3135		3	2.18474	99.346		0.000259475	99.3455	99.3465		3	2.32476	99.453		0.000238198	99.4525	99.4535		2	1.6387	99.5239		0.000224802	99.5235	99.5243		2	1.64726	99.4307		0.000244956	99.4303	99.4312		2	1.62281	98.6514		0.000377191	98.6507	98.6521		2
	3	2.23999	99.2788		0.000272918	99.2783	99.2794		3	2.25518	99.3221		0.000265885	99.3216	99.3227		3	2.39952	99.4294		0.00024305	99.4289	99.4298		2	1.69155	99.4921		0.000230153	99.4916	99.4925		2	1.7003	99.3963		0.000251517	99.3958	99.3968		2	1.67515	98.5564		0.000386501	98.5557	98.5572		2
	3	2.30989	99.2495		0.000281019	99.249	99.2501		3	2.32562	99.288		0.000271211	99.2875	99.2885		3	2.47429	99.4057		0.000249249	99.4052	99.4062		2	1.74439	99.4675		0.000237799	99.467	99.4679		2	1.75335	99.3633		0.000257632	99.3628	99.3638		2	1.72748	98.4832		0.000398884	98.4824	98.4839		2
	3	2.37979	99.2039		0.000287498	99.2034	99.2045		3	2.39605	99.259		0.000275822	99.2584	99.2595		3	2.54905	99.3748		0.00025459	99.3743	99.3753		2	1.79724	99.4313		0.000246944	99.4308	99.4318		2	1.80639	99.3318		0.000262526	99.3313	99.3323		2	1.77981	98.3828		0.000409431	98.382	98.3836		2
	3	2.44969	99.1665		0.000294101	99.1659	99.1671		3	2.46649	99.2333		0.000284519	99.2328	99.2339		3	2.62382	99.3476		0.000258782	99.3471	99.3481		2	1.85009	99.3864		0.000251531	99.3859	99.3869		2	1.85944	99.306		0.000265738	99.3055	99.3065		2	1.83214	98.2946		0.000420007	98.2938	98.2954		2
	3	2.51959	99.1274		0.000300288	99.1268	99.128		3	2.53693	99.1838		0.000292376	99.1833	99.1844		3	2.69858	99.3258		0.000263246	99.3253	99.3263		2	1.90293	99.3633		0.000257978	99.3628	99.3638		2	1.91248	99.2888		0.000272303	99.2882	99.2893		2	1.88448	98.2037		0.000433326	98.2028	98.2045		2
	3	2.58949	99.09		0.000306866	99.0894	99.0906		3	2.60737	99.1377		0.000297777	99.1371	99.1383		3	2.77335	99.3021		0.000268301	99.3016	99.3027		2	1.95578	99.33		0.000263723	99.3295	99.3305		2	1.96553	99.2529		0.000280979	99.2524	99.2535		2	1.93681	98.0856		0.000444316	98.0848	98.0865		3
	3	2.65939	99.0493		0.000314318	99.0487	99.0499		3	2.67781	99.1053		0.000303354	99.1047	99.1059		3	2.84811	99.2749		0.000272276	99.2744	99.2754		3	2.00862	99.2996		0.000271189	99.2991	99.3001		3	2.01857	99.2042		0.000287676	99.2036	99.2047		2	1.98914	97.9852		0.000456871	97.9843	97.9861		3
	3	2.72929	99.0021		0.000322086	99.0015	99.0027		3	2.74824	99.0711		0.000309639	99.0705	99.0717		3	2.92287	99.2531		0.000276839	99.2525	99.2536		3	2.06147	99.2591		0.000278193	99.2585	99.2596		3	2.07162	99.1655		0.000293497	99.1649	99.166		3	2.04148	97.8672		0.000471127	97.8663	97.8681		3
	3	2.79919	98.9516		0.000329662	98.951	98.9523		3	2.81868	99.0319		0.000317643	99.0312	99.0325		3	2.99764	99.2276		0.00028196	99.2271	99.2282		3	2.11432	99.22		0.000283517	99.2194	99.2206		3	2.12466	99.131		0.00030201	99.1305	99.1316		3	2.09381	97.7288		0.000485323	97.7279	97.7298		3
	3	2.86909	98.9012		0.00033588	98.9005	98.9018		3	2.88912	98.9806		0.000324156	98.98	98.9813		4	3.0724	99.1986		0.000286052	99.198	99.1991		3	2.16716	99.1896		0.000291192	99.189	99.1902		3	2.17771	99.0794		0.00030755	99.0788	99.08		3	2.14614	97.5864		0.000499333	97.5854	97.5873		3
	3	2.93899	98.8588		0.000343138	98.8582	98.8595		3	2.95956	98.938		0.000331039	98.9373	98.9386		4	3.14717	99.1749		0.000294059	99.1744	99.1755		3	2.22001	99.1448		0.00029795	99.1442	99.1453		3	2.23075	99.045		0.00031567	99.0444	99.0456		3	2.19847	97.4412		0.000512294	97.4402	97.4422		3
	4	3.0089	98.8084		0.000352498	98.8077	98.8091		4	3.02999	98.8918		0.000336292	98.8912	98.8925		4	3.22193	99.1277		0.000298876	99.1271	99.1283		3	2.27285	99.1042		0.000307567	99.1036	99.1048		3	2.2838	98.9934		0.000321184	98.9928	98.994		3	2.25081	97.3028		0.000525629	97.3018	97.3038		3
	4	3.0788	98.7416		0.000364005	98.7409	98.7423		4	3.10043	98.856		0.000340726	98.8553	98.8567		4	3.2967	99.0986		0.0003042	99.098	99.0992		3	2.3257	99.0449		0.000313959	99.0443	99.0455		3	2.33685	98.9575		0.000327887	98.9569	98.9582		3	2.30314	97.1563		0.00054366	97.1552	97.1573		3
	4	3.1487	98.657		0.00037493	98.6562	98.6577		4	3.17087	98.8253		0.000349894	98.8246	98.8259		4	3.37146	99.0659		0.000309142	99.0653	99.0665		3	2.37855	99.0044		0.00032352	99.0038	99.005		3	2.38989	98.9131		0.000335912	98.9124	98.9137		3	2.35547	96.9514		0.000558088	96.9503	96.9525		3
	4	3.2186	98.5739		0.000385732	98.5732	98.5747		4	3.24131	98.7604		0.000357423	98.7597	98.7611		4	3.44622	99.035		0.000314002	99.0344	99.0356		3	2.43139	98.9422		0.000333219	98.9415	98.9428		3	2.44294	98.8586		0.000345164	98.8579	98.8593		3	2.40781	96.7818		0.000575847	96.7807	96.7829		3
	4	3.2885	98.4893		0.000396619	98.4885	98.4901		4	3.31175	98.7057		0.00036342	98.705	98.7064		4	3.52099	99.0041		0.000321011	99.0035	99.0047		3	2.48424	98.877		0.000342013	98.8764	98.8777		3	2.49598	98.7941		0.000352382	98.7934	98.7948		3	2.46014	96.5661		0.000593102	96.5649	96.5672		3
	4	3.3584	98.4014		0.000407582	98.4006	98.4022		4	3.38218	98.6613		0.00037066	98.6606	98.6621		4	3.59575	98.9587		0.00032596	98.958	98.9593		3	2.53709	98.8163		0.000351981	98.8156	98.8169		3	2.54903	98.7425		0.000361192	98.7417	98.7432		3	2.51247	96.349		0.000610406	96.3478	96.3502		3
	4	3.4283	98.3102		0.000416545	98.3094	98.311		4	3.45262	98.6067		0.000378849	98.606	98.6074		4	3.67052	98.926		0.000331369	98.9253	98.9266		3	2.58993	98.7454		0.000363409	98.7446	98.7461		3	2.60207	98.6779		0.00036789	98.6772	98.6786		3	2.56481	96.1238		0.00062755	96.1226	96.125		3
	4	3.4982	98.2337		0.000424568	98.2329	98.2345		4	3.52306	98.5435		0.000385353	98.5428	98.5443		4	3.74528	98.8896		0.000336159	98.889	98.8903		3	2.64278	98.6614		0.00037522	98.6607	98.6622		3	2.65512	98.6277		0.000377241	98.627	98.6285		3	2.61714	95.8931		0.000645788	95.8919	95.8944		3
	4	3.5681	98.1637		0.000436394	98.1628	98.1646		4	3.5935	98.4923		0.000393428	98.4915	98.4931		4	3.82005	98.8569		0.000342178	98.8562	98.8576		3	2.69562	98.5717		0.00038665	98.5709	98.5725		3	2.70816	98.556		0.000385992	98.5553	98.5568		3	2.66947	95.6394		0.000665373	95.6381	95.6407		3
	4	3.638	98.0579		0.000445786	98.057	98.0588		4	3.66394	98.4274		0.000401947	98.4266	98.4282		4	3.89481	98.8151		0.000346811	98.8144	98.8158		3	2.74847	98.482		0.000399838	98.4812	98.4828		3	2.76121	98.4872		0.00039348	98.4864	98.488		3	2.7218	95.3572		0.000684907	95.3559	95.3586		3
	4	3.7079	97.9716		0.00045787	97.9707	97.9725		4	3.73437	98.3574		0.00041288	98.3566	98.3582		4	3.96958	98.7824		0.000354143	98.7817	98.7831		3	2.80132	98.3749		0.000412915	98.3741	98.3757		3	2.81425	98.427		0.000401683	98.4262	98.4278		3	2.77414	95.0655		0.000704296	95.0642	95.0669		3
	4	3.7778	97.8577		0.000468456	97.8567	97.8586		4	3.80481	98.2652		0.000420196	98.2644	98.266		5	4.04434	98.7297		0.000362296	98.729	98.7304		3	2.85416	98.2649		0.000426216	98.2641	98.2657		3	2.8673	98.3596		0.000409711	98.3588	98.3604		3	2.82647	94.7657		0.000722289	94.7643	94.7671		3
	4	3.8477	97.7551		0.000483299	97.7541	97.756		4	3.87525	98.202		0.000429295	98.2012	98.2029		5	4.1191	98.6697		0.000370498	98.669	98.6704		3	2.90701	98.1491		0.000438768	98.1483	98.15		3	2.92034	98.2922		0.000417077	98.2914	98.293		3	2.8788	94.4781		0.000742563	94.4766	94.4795		3
	4	3.9176	97.607		0.000494383	97.606	97.6079		4	3.94569	98.1218		0.000435939	98.1209	98.1226		5	4.19387	98.6079		0.00037594	98.6072	98.6087		3	2.95985	98.0363		0.00045263	98.0354	98.0372		3	2.97339	98.2291		0.000425118	98.2283	98.2299		3	2.93114	94.1429		0.000761527	94.1415	94.1444		4
	4	3.9875	97.493		0.000507331	97.492	97.494		5	4.01613	98.062		0.000444323	98.0611	98.0629		5	4.26863	98.5661		0.000383834	98.5654	98.5669		4	3.0127	97.9075		0.000465897	97.9066	97.9084		4	3.02643	98.1588		0.000435539	98.158	98.1597		3	2.98347	93.8187		0.000779819	93.8172	93.8202		4
	5	4.05741	97.3563		0.000522722	97.3552	97.3573		5	4.08656	97.9852		0.000455061	97.9843	97.9861		5	4.3434	98.5043		0.000391335	98.5036	98.5051		4	3.06555	97.7801		0.000482062	97.7792	97.7811		4	3.07948	98.0656		0.000446467	98.0648	98.0665		4	3.0358	93.4958		0.000799833	93.4942	93.4973		4
	5	4.12731	97.1886		0.000539467	97.1875	97.1896		5	4.157	97.8844		0.000465179	97.8835	97.8853		5	4.41816	98.4444		0.000398244	98.4436	98.4452		4	3.11839	97.6195		0.000499853	97.6185	97.6205		4	3.13253	97.9653		0.000455457	97.9644	97.9662		4	3.08813	93.1308		0.000821246	93.1292	93.1324		4
	5	4.19721	96.9997		0.00055756	96.9986	97.0008		5	4.22744	97.7871		0.000474033	97.7862	97.788		5	4.49293	98.388		0.00040481	98.3872	98.3888		4	3.17124	97.4357		0.000513915	97.4347	97.4367		4	3.18557	97.8807		0.000465438	97.8798	97.8816		4	3.14047	92.7265		0.000842875	92.7249	92.7282		4
	5	4.26711	96.7881		0.000572494	96.787	96.7892		5	4.29788	97.7		0.000485227	97.6991	97.701		5	4.56769	98.3335		0.00041318	98.3327	98.3343		4	3.22409	97.2852		0.000533214	97.2842	97.2863		4	3.23862	97.7846		0.000475621	97.7837	97.7855		4	3.1928	92.3032		0.000866381	92.3015	92.3049		4
	5	4.33701	96.6074		0.000589561	96.6063	96.6086		5	4.36831	97.5873		0.000496307	97.5864	97.5883		5	4.64245	98.2626		0.000419705	98.2618	98.2635		4	3.27693	97.071		0.000548055	97.07	97.0721		4	3.29166	97.6842		0.000486692	97.6833	97.6852		4	3.24513	91.8256		0.000887557	91.8239	91.8274		4
	5	4.40691	96.3942		0.000606073	96.393	96.3953		5	4.43875	97.4729		0.00050648	97.4719	97.4739		5	4.71722	98.2063		0.000429802	98.2055	98.2071		4	3.32978	96.9003		0.000566403	96.8992	96.9014		4	3.34471	97.5724		0.000498039	97.5714	97.5734		4	3.29747	91.3793		0.000909363	91.3775	91.381		4
	5	4.47681	96.1809		0.000621954	96.1797	96.1821		5	4.50919	97.3654		0.000517835	97.3644	97.3664		5	4.79198	98.1173		0.000437659	98.1164	98.1181		4	3.38262	96.6818		0.000586277	96.6806	96.6829		4	3.39775	97.4548		0.000512691	97.4538	97.4558		4	3.3498	90.903		0.000932709	90.9012	90.9049		4
	5	4.54671	95.9693		0.000642486	95.968	95.9705		5	4.57963	97.2424		0.000532403	97.2414	97.2435		5	4.86675	98.0464		0.000447709	98.0455	98.0473		4	3.43547	96.4358		0.000604846	96.4346	96.4369		4	3.4508	97.2985		0.0005238	97.2975	97.2995		4	3.40213	90.3739		0.00095621	90.372	90.3758		4
	5	4.61661	95.686		0.000659352	95.6847	95.6873		5	4.65007	97.0802		0.000544037	97.0792	97.0813		5	4.94151	97.9537		0.000456758	97.9528	97.9546		4	3.48832	96.197		0.000624476	96.1958	96.1982		4	3.50384	97.1766		0.000537169	97.1756	97.1777		4	3.45446	89.8204		0.000982308	89.8184	89.8223		4
	5	4.68651	95.4451		0.000679402	95.4437	95.4464		5	4.7205	96.947		0.000557119	96.9459	96.9481		6	5.01628	97.8683		0.000465242	97.8674	97.8692		4	3.54116	95.9351		0.000641961	95.9338	95.9363		4	3.55689	97.0261		0.000547476	97.025	97.0271		4	3.5068	89.18		0.00100665	89.178	89.182		4
	5	4.75641	95.1488		0.000700941	95.1474	95.1502		5	4.79094	96.7934		0.000569859	96.7922	96.7945		6	5.09104	97.7865		0.00047648	97.7856	97.7874		4	3.59401	95.6934		0.000661583	95.6921	95.6947		4	3.60993	96.907		0.00056319	96.9059	96.9081		4	3.55913	88.5572		0.00103198	88.5552	88.5593		4
	5	4.82631	94.8183		0.000721184	94.8169	94.8197		5	4.86138	96.6397		0.000582689	96.6385	96.6408		6	5.1658	97.6756		0.000489379	97.6747	97.6766		4	3.64685	95.4126		0.000680331	95.4113	95.414		4	3.66298	96.7206		0.000578071	96.7195	96.7218		4	3.61146	87.8816		0.00105675	87.8795	87.8837		4
	5	4.89621	94.496		0.000741025	94.4945	94.4974		5	4.93182	96.4809		0.00059719	96.4797	96.4821		6	5.24057	97.5448		0.000503285	97.5438	97.5458		4	3.6997	95.1348		0.000702078	95.1334	95.1362		4	3.71602	96.5385		0.000594649	96.5374	96.5397		4	3.6638	87.1924		0.00108313	87.1902	87.1945		4
	5	4.96611	94.1688		0.000762831	94.1673	94.1703		6	5.00226	96.2965		0.00060819	96.2953	96.2977		6	5.31533	97.3994		0.000516277	97.3984	97.4004		4	3.75255	94.8005		0.000720967	94.7991	94.8019		4	3.76907	96.3292		0.00061168	96.328	96.3304		4	3.71613	86.4258		0.00110878	86.4236	86.428		4
	6	5.03601	93.796		0.000782228	93.7945	93.7975		6	5.07269	96.1531		0.000621115	96.1518	96.1543		6	5.3901	97.2595		0.00053069	97.2584	97.2605		4	3.80539	94.4995		0.000742443	94.4981	94.501		4	3.82212	96.1069		0.000629112	96.1057	96.1081		4	3.76846	85.6457		0.00113185	85.6435	85.6479		4
	6	5.10592	93.4525		0.000803892	93.4509	93.4541		6	5.14313	95.9806		0.000636438	95.9794	95.9819		6	5.46486	97.0996		0.000544832	97.0985	97.1006		4	3.85824	94.145		0.000762486	94.1435	94.1465		4	3.87516	95.8718		0.000646597	95.8705	95.873		4	3.82079	84.913		0.00115596	84.9108	84.9153		4
	6	5.17582	93.0553		0.000825217	93.0537	93.0569		6	5.21357	95.7706		0.000650855	95.7693	95.7719		6	5.53963	96.9378		0.000557807	96.9367	96.9389		4	3.91109	93.802		0.000784273	93.8005	93.8035		4	3.92821	95.628		0.000664119	95.6267	95.6293		4	3.87313	84.1139		0.00117992	84.1116	84.1162		5
	6	5.24572	92.6499		0.000842468	92.6483	92.6516		6	5.28401	95.5674		0.000667339	95.5661	95.5687		6	5.61439	96.7852		0.000570893	96.784	96.7863		4	3.96393	93.4156		0.000803038	93.4141	93.4172		4	3.98125	95.3756		0.00068252	95.3743	95.377		4	3.92546	83.2836		0.00120136	83.2812	83.2859		5
	6	5.31562	92.3113		0.000865174	92.3096	92.313		6	5.35445	95.3283		0.000682326	95.327	95.3297		6	5.68915	96.627		0.000585086	96.6259	96.6282		5	4.01678	93.0712		0.000826105	93.0696	93.0728		5	4.0343	95.1017		0.000703352	95.1004	95.1031		4	3.97779	82.5075		0.0012233	82.5051	82.5099		5
	6	5.38552	91.8506		0.000886299	91.8489	91.8524		6	5.42488	95.1047		0.000700755	95.1033	95.106		6	5.76392	96.4508		0.000599453	96.4496	96.4519		5	4.06962	92.6327		0.000848678	92.6311	92.6344		5	4.08734	94.7805		0.000721676	94.7791	94.782		5	4.03013	81.6786		0.00124599	81.6761	81.681		5
	6	5.45542	91.4062		0.000910089	91.4044	91.408		6	5.49532	94.8212		0.000717646	94.8198	94.8226		6	5.83868	96.2672		0.000615065	96.266	96.2684		5	4.12247	92.187		0.000869535	92.1853	92.1887		5	4.14039	94.488		0.000739945	94.4866	94.4895		5	4.08246	80.7818		0.00126763	80.7793	80.7842		5
	6	5.52532	90.8869		0.000934672	90.8851	90.8887		6	5.56576	94.5532		0.000732298	94.5517	94.5546		6	5.91345	96.0619		0.000630487	96.0606	96.0631		5	4.17532	91.7601		0.000889901	91.7584	91.7619		5	4.19343	94.1869		0.000762616	94.1854	94.1884		5	4.13479	79.8849		0.00128896	79.8824	79.8875		5
	6	5.59522	90.3285		0.000955658	90.3266	90.3304		6	5.6362	94.3141		0.000751003	94.3126	94.3156		6	5.98821	95.8529		0.000646501	95.8516	95.8541		5	4.22816	91.3289		0.000912138	91.3271	91.3307		5	4.24648	93.7997		0.000783409	93.7982	93.8013		5	4.18713	78.9583		0.00130995	78.9557	78.9609		5
	6	5.66512	89.8336		0.000977973	89.8317	89.8355		6	5.70664	93.9999		0.000768738	93.9984	94.0014		7	6.06298	95.6293		0.000664539	95.628	95.6306		5	4.28101	90.8412		0.000933091	90.8394	90.843		5	4.29952	93.4312		0.000806866	93.4296	93.4328		5	4.23946	78.0004		0.00132979	77.9978	78.003		5
	6	5.73502	89.2883		0.00100069	89.2863	89.2902		6	5.77707	93.6926		0.000786046	93.691	93.6941		7	6.13774	95.3695		0.000681761	95.3681	95.3708		5	4.33385	90.3651		0.000954192	90.3632	90.367		5	4.35257	92.9996		0.000829216	92.998	93.0012		5	4.29179	77.0494		0.00134973	77.0467	77.052		5
	6	5.80492	88.712		0.00102512	88.71	88.714		6	5.84751	93.3835		0.00080451	93.382	93.3851		7	6.2125	95.1132		0.000701258	95.1118	95.1146		5	4.3867	89.8687		0.000975578	89.8668	89.8707		5	4.40561	92.5723		0.000852254	92.5706	92.574		5	4.34412	76.0427		0.00136813	76.04	76.0453		5
	6	5.87482	88.0673		0.00104859	88.0653	88.0694		6	5.91795	93.0437		0.000824012	93.0421	93.0454		7	6.28727	94.8134		0.000721673	94.8119	94.8148		5	4.43955	89.3478		0.000997471	89.3458	89.3497		5	4.45866	92.1149		0.000872736	92.1132	92.1166		5	4.39646	75.0644		0.00138632	75.0617	75.0672		5
	6	5.94472	87.4227		0.00107043	87.4206	87.4248		6	5.98839	92.6732		0.000843843	92.6716	92.6749		7	6.36203	94.4881		0.000740518	94.4866	94.4895		5	4.49239	88.795		0.00101925	88.793	88.797		5	4.5117	91.6933		0.000897107	91.6916	91.6951		5	4.44879	74.0442		0.00140353	74.0414	74.0469		5
	7	6.01462	86.7992		0.00109282	86.797	86.8013		7	6.05882	92.2839		0.000861548	92.2822	92.2856		7	6.4368	94.1773		0.000758977	94.1758	94.1788		5	4.54524	88.2248		0.00104041	88.2228	88.2269		5	4.56475	91.1728		0.000917746	91.171	91.1746		5	4.50112	73.0239		0.00141949	73.0211	73.0267		5
	7	6.08452	86.135		0.00111473	86.1328	86.1372		7	6.12926	91.9253		0.000881973	91.9236	91.9271		7	6.51156	93.8629		0.000780324	93.8614	93.8644		5	4.59809	87.6503		0.0010617	87.6482	87.6524		5	4.6178	90.7154		0.000943468	90.7135	90.7172		5	4.55346	72.024		0.00143542	72.0212	72.0268		5
	7	6.15442	85.4594		0.00113831	85.4572	85.4616		7	6.1997	91.4985		0.000902666	91.4967	91.5002		7	6.58633	93.4867		0.000801512	93.4851	93.4883		5	4.65093	87.0512		0.00108156	87.0491	87.0533		5	4.67084	90.1232		0.000967793	90.1213	90.1251		5	4.60579	70.9657		0.00145008	70.9629	70.9686		5
	7	6.22433	84.7024		0.00116072	84.7001	84.7047		7	6.27014	91.0511		0.000924029	91.0493	91.0529		7	6.66109	93.0996		0.000820555	93.098	93.1012		5	4.70378	86.4724		0.00110259	86.4702	86.4745		5	4.72389	89.5396		0.000992022	89.5376	89.5415		5	4.65812	69.9319		0.00146446	69.929	69.9348		5
	7	6.29423	83.9519		0.00118255	83.9496	83.9543		7	6.34058	90.573		0.000944812	90.5712	90.5749		7	6.73585	92.7398		0.000840386	92.7381	92.7414		5	4.75662	85.8371		0.00112214	85.8349	85.8393		5	4.77693	88.9345		0.00101499	88.9325	88.9364		5	4.71045	68.8506		0.00147756	68.8477	68.8535		5
	7	6.36413	83.1901		0.00120556	83.1877	83.1924		7	6.41101	90.0915		0.000965048	90.0896	90.0934		7	6.81062	92.3527		0.000860383	92.351	92.3544		5	4.80947	85.225		0.001143	85.2227	85.2272		5	4.82998	88.3379		0.00103976	88.3359	88.34		5	4.76279	67.7991		0.00148939	67.7962	67.802		5
	7	6.43403	82.3517		0.00122698	82.3493	82.3541		7	6.48145	89.6066		0.000987202	89.6047	89.6085		7	6.88538	91.9493		0.000880171	91.9475	91.951		5	4.86232	84.5477		0.00116196	84.5454	84.55		5	4.88302	87.6683		0.00106463	87.6662	87.6704		5	4.81512	66.7843		0.00150203	66.7813	66.7872		5
	7	6.50393	81.5361		0.00124589	81.5337	81.5385		7	6.55189	89.0568		0.00101026	89.0548	89.0588		7	6.96015	91.5367		0.000900247	91.535	91.5385		5	4.91516	83.9095		0.00118291	83.9072	83.9118		5	4.93607	86.9671		0.00108948	86.965	86.9693		5	4.86745	65.6175		0.00151252	65.6145	65.6204		6
	7	6.57383	80.7856		0.00126785	80.7832	80.7881		7	6.62233	88.4626		0.00103209	88.4606	88.4646		8	7.03491	91.1042		0.000923128	91.1024	91.106		5	4.96801	83.1773		0.00120398	83.1749	83.1796		5	4.98911	86.2358		0.00111334	86.2336	86.238		5	4.91979	64.57		0.00152243	64.5671	64.573		6
	7	6.64373	79.8756		0.0012874	79.8731	79.8782		7	6.69277	87.8786		0.00105513	87.8766	87.8807		8	7.10968	90.5935		0.000948944	90.5917	90.5954		6	5.02085	82.4103		0.00122459	82.4079	82.4127		6	5.04216	85.5031		0.00113838	85.5009	85.5053		5	4.97212	63.4982		0.00153206	63.4952	63.5012		6
	7	6.71363	79.0275		0.0013072	79.0249	79.03		7	6.7632	87.2383		0.00107742	87.2362	87.2404		8	7.18444	89.9938		0.000969649	89.9919	89.9957		6	5.0737	81.6289		0.00124343	81.6264	81.6313		6	5.0952	84.7001		0.0011627	84.6978	84.7024		6	5.02445	62.3613		0.00154007	62.3583	62.3643		6
	7	6.78353	78.1289		0.00132619	78.1263	78.1315		7	6.83364	86.5946		0.00109865	86.5925	86.5968		8	7.2592	89.4941		0.000991528	89.4921	89.496		6	5.12655	80.8851		0.00126231	80.8826	80.8875		6	5.14825	83.8842		0.00118715	83.8819	83.8865		6	5.07678	61.322		0.00154731	61.319	61.325		6
	7	6.85343	77.2254		0.00134523	77.2227	77.228		7	6.90408	85.9577		0.00112176	85.9555	85.9599		8	7.33397	88.947		0.00101491	88.9451	88.949		6	5.17939	80.1094		0.00128114	80.1069	80.1119		6	5.20129	83.0253		0.00121085	83.0229	83.0277		6	5.12912	60.2868		0.0015542	60.2838	60.2899		6
	7	6.92333	76.2747		0.00136452	76.272	76.2773		7	6.97452	85.2372		0.00114332	85.2349	85.2394		8	7.40873	88.3401		0.00103747	88.338	88.3421		6	5.23224	79.3034		0.00129903	79.3008	79.3059		6	5.25434	82.1535		0.00123307	82.151	82.1559		6	5.18145	59.1906		0.00156061	59.1875	59.1936		6
	7	6.99323	75.2605		0.00138294	75.2578	75.2632		8	7.04496	84.5371		0.00116506	84.5348	84.5394		8	7.4835	87.7313		0.00105959	87.7292	87.7333		6	5.28509	78.5046		0.00131718	78.502	78.5071		6	5.30738	81.2974		0.00125696	81.2949	81.2999		6	5.23378	58.0306		0.00156598	58.0275	58.0336		6
	8	7.06313	74.2381		0.00140053	74.2354	74.2409		8	7.11539	83.8029		0.00118784	83.8006	83.8052		8	7.55826	87.1115		0.00108182	87.1094	87.1137		6	5.33793	77.6594		0.00133413	77.6568	77.6621		6	5.36043	80.3324		0.00127888	80.3299	80.3349		6	5.28612	56.9072		0.00157072	56.9041	56.9103		6
	8	7.13303	73.206		0.00141605	73.2033	73.2088		8	7.18583	83.0004		0.00120908	82.998	83.0027		8	7.63303	86.4646		0.0011044	86.4624	86.4667		6	5.39078	76.8346		0.00135042	76.8319	76.8372		6	5.41348	79.4018		0.00130071	79.3992	79.4043		6	5.33845	55.7309		0.00157453	55.7278	55.734		6
	8	7.20293	72.2439		0.00143144	72.2411	72.2467		8	7.25627	82.2201		0.00123028	82.2176	82.2225		8	7.70779	85.7813		0.00112657	85.7791	85.7835		6	5.44362	76.0068		0.00136583	76.0042	76.0095		6	5.46652	78.4281		0.00132223	78.4255	78.4307		6	5.39078	54.5654		0.00157741	54.5623	54.5685		6
	8	7.27284	71.2362		0.00144646	71.2334	71.2391		8	7.32671	81.4073		0.00125051	81.4049	81.4098		8	7.78255	85.0834		0.00114897	85.0812	85.0857		6	5.49647	75.1892		0.00138179	75.1865	75.1919		6	5.51957	77.4172		0.0013429	77.4146	77.4199		6	5.44312	53.4298		0.00157946	53.4267	53.4329		6
	8	7.34274	70.1927		0.00146093	70.1899	70.1956		8	7.39715	80.598		0.00127014	80.5955	80.6004		8	7.85732	84.3492		0.00117241	84.3469	84.3515		6	5.54932	74.3036		0.00139595	74.3008	74.3063		6	5.57261	76.3934		0.00136361	76.3907	76.3961		6	5.49545	52.3037		0.00158065	52.3006	52.3068		6
	8	7.41264	69.1232		0.00147439	69.1203	69.1261		8	7.46758	79.7784		0.0012891	79.7758	79.7809		8	7.93208	83.5478		0.00119351	83.5454	83.5501		6	5.60216	73.4802		0.00141017	73.4774	73.4829		6	5.62566	75.3094		0.00138376	75.3067	75.3121		6	5.54778	51.2468		0.00158113	51.2437	51.2499		6
	8	7.48254	68.0602		0.00148729	68.0573	68.0631		8	7.53802	78.952		0.00130863	78.9494	78.9545		9	8.00685	82.7954		0.00121473	82.793	82.7978		6	5.65501	72.6148		0.00142254	72.612	72.6176		6	5.6787	74.1909		0.00140252	74.1882	74.1937		6	5.60011	50.1262		0.00158082	50.1231	50.1293		6
	8	7.55244	66.9695		0.00149936	66.9665	66.9724		8	7.60846	78.0624		0.00132681	78.0598	78.065		9	8.08161	82.0067		0.0012361	82.0043	82.0091		6	5.70785	71.8261		0.00143581	71.8233	71.8289		6	5.73175	73.0854		0.00142044	73.0826	73.0881		6	5.65245	49.0028		0.00157982	48.9997	49.0059		6
	8	7.62234	65.8722		0.00151035	65.8693	65.8752		8	7.6789	77.195		0.00134533	77.1923	77.1976		9	8.15638	81.178		0.00125576	81.1755	81.1804		6	5.7607	70.939		0.00144884	70.9362	70.9419		6	5.78479	71.9626		0.00143784	71.9598	71.9654		6	5.70478	47.9554		0.00157796	47.9523	47.9585		6
	8	7.69224	64.7929		0.00152026	64.7899	64.7959		8	7.74933	76.2695		0.00136423	76.2668	76.2722		9	8.23114	80.382		0.00127601	80.3795	80.3845		6	5.81355	70.0216		0.00146068	70.0187	70.0244		6	5.83784	70.7997		0.00145433	70.7968	70.8025		6	5.75711	46.8307		0.00157554	46.8276	46.8337		6
	8	7.76214	63.7413		0.00153031	63.7383	63.7443		8	7.81977	75.2758		0.00138196	75.273	75.2785		9	8.3059	79.526		0.00129583	79.5235	79.5286		6	5.86639	69.1417		0.00147189	69.1388	69.1446		6	5.89088	69.6196		0.00146913	69.6167	69.6225		6	5.80945	45.7955		0.0015725	45.7924	45.7985		7
	8	7.83204	62.5757		0.0015392	62.5727	62.5787		8	7.89021	74.294		0.00140016	74.2912	74.2967		9	8.38067	78.6501		0.00131518	78.6475	78.6527		6	5.91924	68.2633		0.00148369	68.2604	68.2662		6	5.94393	68.4839		0.00148389	68.481	68.4868		6	5.86178	44.7793		0.00156858	44.7762	44.7823		7
	8	7.90194	61.4394		0.00154708	61.4364	61.4424		8	7.96065	73.2285		0.00141777	73.2257	73.2313		9	8.45543	77.7542		0.00133442	77.7515	77.7568		6	5.97209	67.2822		0.00149382	67.2792	67.2851		6	5.99697	67.2651		0.00149772	67.2622	67.268		6	5.91411	43.7101		0.001564	43.7071	43.7132		7
	8	7.97184	60.3227		0.00155439	60.3196	60.3257		9	8.03109	72.134		0.00143387	72.1312	72.1368		9	8.5302	76.82		0.00135281	76.8174	76.8227		7	6.02493	66.3864		0.00150351	66.3835	66.3894		7	6.05002	66.0262		0.00151061	66.0232	66.0291		6	5.96644	42.6573		0.00155895	42.6543	42.6604		7
	9	8.04174	59.1587		0.00156104	59.1556	59.1617		9	8.10152	71.072		0.00144947	71.0691	71.0748		9	8.60496	75.8823		0.00137137	75.8796	75.885		7	6.07778	65.4747		0.00151277	65.4718	65.4777		7	6.10307	64.7672		0.00152202	64.7642	64.7702		7	6.01878	41.652		0.00155277	41.6489	41.655		7
	9	8.11164	57.9475		0.00156634	57.9444	57.9506		9	8.17196	69.9758		0.00146325	69.9729	69.9786		9	8.67973	74.8864		0.00138872	74.8837	74.8891		7	6.13062	64.5442		0.00152176	64.5412	64.5472		7	6.15611	63.5441		0.00153205	63.5411	63.5471		7	6.07111	40.5706		0.00154657	40.5676	40.5737		7
	9	8.18154	56.8242		0.00157105	56.8212	56.8273		9	8.2424	68.9444		0.00147687	68.9415	68.9473		9	8.75449	73.9051		0.00140517	73.9023	73.9078		7	6.18347	63.5732		0.00153026	63.5702	63.5762		7	6.20916	62.3625		0.00154196	62.3595	62.3655		7	6.12344	39.6019		0.00153969	39.5989	39.6049		7
	9	8.25144	55.6391		0.00157499	55.636	55.6422		9	8.31284	67.8568		0.00148925	67.8539	67.8597		9	8.82925	72.9237		0.00142055	72.9209	72.9265		7	6.23632	62.5819		0.00153798	62.5789	62.585		7	6.2622	61.062		0.00155003	61.0589	61.065		7	6.17578	38.6264		0.00153217	38.6234	38.6294		7
	9	8.32135	54.4035		0.00157781	54.4004	54.4066		9	8.38328	66.7964		0.00150195	66.7935	66.7994		9	8.90402	71.9551		0.00143629	71.9523	71.9579		7	6.28916	61.6022		0.00154499	61.5992	61.6053		7	6.31525	59.8689		0.00155739	59.8659	59.872		7	6.22811	37.6523		0.00152423	37.6493	37.6553		7
	9	8.39125	53.2428		0.00157975	53.2397	53.2459		9	8.45371	65.6251		0.00151368	65.6221	65.6281		9	8.97878	70.9065		0.00145189	70.9036	70.9093		7	6.34201	60.6298		0.0015515	60.6267	60.6328		7	6.36829	58.6343		0.00156406	58.6313	58.6374		7	6.28044	36.7066		0.00151588	36.7037	36.7096		7
	9	8.46115	52.0951		0.00158088	52.092	52.0982		9	8.52415	64.4487		0.00152382	64.4457	64.4516		10	9.05355	69.7997		0.00146655	69.7969	69.8026		7	6.39485	59.6356		0.0015572	59.6326	59.6387		7	6.42134	57.3295		0.00156917	57.3264	57.3325		7	6.33277	35.7841		0.0015069	35.7811	35.787		7
	9	8.53105	50.9019		0.00158111	50.8988	50.905		9	8.59459	63.3405		0.00153357	63.3375	63.3435		10	9.12831	68.6875		0.00148114	68.6846	68.6904		7	6.4477	58.6675		0.00156198	58.6644	58.6706		7	6.47438	56.1393		0.0015736	56.1362	56.1424		7	6.38511	34.8588		0.00149819	34.8558	34.8617		7
	9	8.60095	49.7135		0.00158038	49.7104	49.7166		9	8.66503	62.1726		0.00154316	62.1696	62.1756		10	9.20308	67.499		0.00149369	67.4961	67.5019		7	6.50055	57.7602		0.00156639	57.7571	57.7632		7	6.52743	54.876		0.00157688	54.8729	54.8791		7	6.43744	34.0176		0.00148849	34.0147	34.0205		7
	9	8.67085	48.4486		0.00157864	48.4455	48.4517		9	8.73547	60.8937		0.00155136	60.8907	60.8967		10	9.27784	66.3977		0.00150557	66.3948	66.4007		7	6.55339	56.8137		0.00157025	56.8107	56.8168		7	6.58047	53.6687		0.00157926	53.6656	53.6718		7	6.48977	33.1357		0.00147781	33.1328	33.1386		7
	9	8.74075	47.1918		0.00157617	47.1887	47.1949		9	8.8059	59.6575		0.001558	59.6544	59.6605		10	9.3526	65.2728		0.00151654	65.2698	65.2758		7	6.60624	55.8586		0.00157377	55.8556	55.8617		7	6.63352	52.4398		0.00158072	52.4367	52.4429		7	6.54211	32.2213		0.00146717	32.2184	32.2241		7
	9	8.81065	46.0409		0.00157289	46.0378	46.044		9	8.87634	58.522		0.00156404	58.5189	58.5251		10	9.42737	64.146		0.0015272	64.143	64.149		7	6.65909	54.8225		0.00157646	54.8194	54.8256		7	6.68656	51.1507		0.00158114	51.1476	51.1538		7	6.59444	31.3611		0.00145542	31.3582	31.3639		7
	9	8.88055	44.8981		0.00156866	44.895	44.9012		9	8.94678	57.3336		0.00156901	57.3305	57.3367		10	9.50213	62.9484		0.00153723	62.9454	62.9514		7	6.71193	53.8428		0.00157868	53.8397	53.8459		7	6.73961	49.9935		0.00158066	49.9904	49.9966		7	6.64677	30.4616		0.0014442	30.4587	30.4644		7
	9	8.95045	43.7309		0.00156386	43.7278	43.7339		10	9.01722	56.1811		0.0015733	56.178	56.1841		10	9.5769	61.7017		0.00154553	61.6987	61.7048		7	6.76478	52.7893		0.00158012	52.7862	52.7924		7	6.79265	48.7647		0.00157926	48.7616	48.7678		7	6.69911	29.6462		0.00143365	29.6434	29.649		7
	10	9.02035	42.6288		0.00155803	42.6257	42.6318		10	9.08765	54.9722		0.00157645	54.9691	54.9753		10	9.65166	60.5514		0.00155347	60.5483	60.5544		7	6.81762	51.7937		0.00158097	51.7906	51.7968		7	6.8457	47.5659		0.00157696	47.5628	47.569		7	6.75144	28.9135		0.0014211	28.9107	28.9163		7
	10	9.09025	41.4827		0.00155196	41.4797	41.4858		10	9.15809	53.8486		0.00157903	53.8456	53.8517		10	9.72643	59.3138		0.00156007	59.3107	59.3168		7	6.87047	50.7243		0.00158111	50.7212	50.7274		7	6.89875	46.3657		0.00157392	46.3627	46.3688		7	6.80377	28.0805		0.0014083	28.0777	28.0832		8
	10	9.16015	40.4392		0.00154468	40.4362	40.4422		10	9.22853	52.58		0.00158061	52.5769	52.5831		10	9.80119	58.1343		0.00156609	58.1313	58.1374		7	6.92332	49.6795		0.00158059	49.6764	49.6826		7	6.95179	45.2286		0.00156998	45.2256	45.2317		7	6.8561	27.2692		0.0013947	27.2664	27.2719		8
	10	9.23005	39.3241		0.00153697	39.3211	39.3271		10	9.29897	51.2891		0.00158114	51.286	51.2922		10	9.87595	56.8822		0.00157086	56.8791	56.8853		7	6.97616	48.6838		0.00157938	48.6808	48.6869		8	7.00484	44.0715		0.00156514	44.0684	44.0745		7	6.90844	26.4456		0.00138155	26.4429	26.4483		8
	10	9.29995	38.2643		0.00152789	38.2613	38.2673		10	9.36941	50.029		0.00158069	50.0259	50.0321		10	9.95072	55.6919		0.0015749	55.6888	55.6949		8	7.02901	47.639		0.00157748	47.6359	47.6421		8	7.05788	42.9043		0.00155969	42.9012	42.9073		7	6.96077	25.6831		0.00136701	25.6804	25.6858		8
	10	9.36986	37.1329		0.00151819	37.1299	37.1359		10	9.43984	48.8031		0.0015793	48.8	48.8062		11	10.0255	54.4361		0.00157792	54.433	54.4392		8	7.08185	46.6015		0.00157505	46.5984	46.6045		8	7.11093	41.7915		0.00155357	41.7885	41.7946		8	7.0131	24.8745		0.00135343	24.8718	24.8772		8
	10	9.43976	36.0324		0.00150826	36.0295	36.0354		10	9.51028	47.5873		0.00157695	47.5842	47.5904		11	10.1002	53.1876		0.00157979	53.1845	53.1907		8	7.1347	45.6174		0.00157164	45.6143	45.6205		8	7.16397	40.7032		0.0015465	40.7002	40.7062		8	7.06544	24.15		0.00133838	24.1474	24.1526		8
	10	9.50966	34.9954		0.00149736	34.9925	34.9984		10	9.58072	46.3648		0.00157373	46.3617	46.3679		11	10.175	52.0663		0.00158094	52.0632	52.0694		8	7.18755	44.5263		0.00156778	44.5232	44.5294		8	7.21702	39.5919		0.00153905	39.5889	39.5949		8	7.11777	23.378		0.00132252	23.3754	23.3806		8
	10	9.57956	33.9405		0.00148589	33.9376	33.9435		10	9.65116	45.1644		0.00156931	45.1614	45.1675		11	10.2498	50.8014		0.00158108	50.7983	50.8045		8	7.24039	43.5148		0.00156328	43.5117	43.5178		8	7.27006	38.5408		0.00153085	38.5378	38.5438		8	7.1701	22.5965		0.00130876	22.594	22.5991		8
	10	9.64946	32.9084		0.00147339	32.9056	32.9113		10	9.7216	43.8958		0.00156425	43.8927	43.8988		11	10.3245	49.5638		0.0015802	49.5607	49.5669		8	7.29324	42.5061		0.00155808	42.5031	42.5092		8	7.32311	37.4898		0.0015212	37.4868	37.4928		8	7.22243	21.9439		0.00129393	21.9414	21.9465		8
	10	9.71936	31.8584		0.00146105	31.8556	31.8613		10	9.79203	42.7125		0.00155797	42.7094	42.7155		11	10.3993	48.2735		0.00157837	48.2704	48.2766		8	7.34609	41.4917		0.00155256	41.4886	41.4947		8	7.37615	36.3642		0.00151115	36.3612	36.3671		8	7.27477	21.2642		0.00127919	21.2617	21.2667		8
	10	9.78926	30.8866		0.00144764	30.8837	30.8894		10	9.86247	41.4712		0.00155095	41.4681	41.4742		11	10.4741	47.0414		0.00157558	47.0383	47.0445		8	7.39893	40.5366		0.00154571	40.5336	40.5396		8	7.4292	35.2887		0.00149982	35.2858	35.2917		8	7.3271	20.6116		0.00126413	20.6091	20.6141		8
	10	9.85916	29.8919		0.00143216	29.8891	29.8947		10	9.93291	40.2759		0.00154278	40.2729	40.279		11	10.5488	45.8093		0.00157176	45.8062	45.8123		8	7.45178	39.4744		0.00153817	39.4714	39.4774		8	7.48224	34.1717		0.00148887	34.1688	34.1746		8	7.37943	19.9672		0.00124789	19.9647	19.9696		8
	10	9.92906	28.8126		0.00141672	28.8098	28.8154		11	10.0033	39.0534		0.00153438	39.0504	39.0564		11	10.6236	44.5626		0.00156718	44.5595	44.5656		8	7.50462	38.4224		0.00153033	38.4194	38.4254		8	7.53529	33.1694		0.00147703	33.1665	33.1723		8	7.43177	19.2956		0.00123208	19.2932	19.298		8
	10	9.99896	27.7984		0.00140139	27.7957	27.8011		11	10.0738	37.9299		0.00152468	37.9269	37.9328		11	10.6984	43.3704		0.00156128	43.3673	43.3735		8	7.55747	37.4267		0.00152157	37.4238	37.4297		8	7.58833	32.157		0.00146567	32.1542	32.1599		8	7.4841	18.6633		0.00121644	18.661	18.6657		8
	11	10.0689	26.8461		0.00138674	26.8433	26.8488		11	10.1442	36.7585		0.00151411	36.7556	36.7615		11	10.7731	42.1001		0.00155465	42.0971	42.1031		8	7.61032	36.4051		0.00151242	36.4021	36.408		8	7.64138	31.2436		0.00145295	31.2408	31.2465		8	7.53643	18.0582		0.0012015	18.0559	18.0606		8
	11	10.1388	25.98		0.00137147	25.9773	25.9827		11	10.2147	35.5957		0.00150193	35.5928	35.5987		11	10.8479	40.8861		0.00154664	40.8831	40.8892		8	7.66316	35.4196		0.00150231	35.4166	35.4225		8	7.69443	30.2786		0.00143817	30.2758	30.2814		8	7.58876	17.4979		0.0011851	17.4956	17.5002		8
	11	10.2087	25.1188		0.00135548	25.1162	25.1215		11	10.2851	34.3732		0.0014892	34.3703	34.3761		11	10.9227	39.6122		0.00153835	39.6092	39.6152		8	7.71601	34.4095		0.0014915	34.4066	34.4124		8	7.74747	29.2232		0.00142317	29.2205	29.226		8	7.6411	16.9009		0.00116964	16.8986	16.9032		8
	11	10.2786	24.2577		0.00133872	24.255	24.2603		11	10.3555	33.1984		0.00147631	33.1955	33.2013		11	10.9974	38.4473		0.00152835	38.4443	38.4503		8	7.76885	33.4038		0.00147996	33.4009	33.4067		8	7.80052	28.2152		0.00140806	28.2124	28.218		8	7.69343	16.3555		0.00115371	16.3533	16.3578		8
	11	10.3485	23.3949		0.00132101	23.3923	23.3975		11	10.426	32.0971		0.00146305	32.0943	32.1		12	11.0722	37.1879		0.00151866	37.1849	37.1909		8	7.8217	32.4009		0.00146817	32.398	32.4038		8	7.85356	27.2545		0.00139315	27.2517	27.2572		8	7.74576	15.8101		0.00113722	15.8079	15.8123		9
	11	10.4184	22.5239		0.00130421	22.5214	22.5265		11	10.4964	31.0402		0.00144862	31.0374	31.043		12	11.1469	36.0829		0.00150707	36.08	36.0859		8	7.87455	31.44		0.00145639	31.4372	31.4429		8	7.90661	26.354		0.0013759	26.3513	26.3567		8	7.7981	15.262		0.00112141	15.2598	15.2642		9
	11	10.4883	21.7328		0.00128792	21.7302	21.7353		11	10.5669	29.9628		0.00143289	29.96	29.9656		12	11.2217	34.8762		0.00149355	34.8733	34.8792		8	7.92739	30.5341		0.00144317	30.5313	30.537		8	7.95965	25.3646		0.0013596	25.3619	25.3672		8	7.85043	14.7519		0.00110528	14.7497	14.754		9
	11	10.5582	20.9953		0.00126873	20.9928	20.9978		11	10.6373	28.8615		0.00141759	28.8587	28.8642		12	11.2965	33.5896		0.0014802	33.5867	33.5925		8	7.98024	29.5732		0.0014289	29.5704	29.576		9	8.0127	24.4755		0.00134341	24.4729	24.4782		8	7.90276	14.2458		0.00108848	14.2437	14.2479		9
	11	10.6281	20.1618		0.0012503	20.1594	20.1643		11	10.7077	27.854		0.00140132	27.8513	27.8568		12	11.3712	32.421		0.00146702	32.4182	32.4239		9	8.03309	28.5935		0.00141509	28.5908	28.5963		9	8.06574	23.6324		0.00132681	23.6298	23.635		8	7.9551	13.7343		0.00107142	13.7322	13.7364		9
	11	10.698	19.3934		0.00123185	19.391	19.3959		11	10.7782	26.8415		0.00138444	26.8388	26.8442		12	11.446	31.3488		0.00145203	31.346	31.3517		9	8.08593	27.6949		0.00140004	27.6921	27.6976		9	8.11879	22.805		0.00131074	22.8025	22.8076		9	8.00743	13.2296		0.00105498	13.2275	13.2317		9
	11	10.7679	18.6544		0.001214	18.652	18.6567		11	10.8486	25.8478		0.00136701	25.8451	25.8504		12	11.5208	30.2112		0.00143774	30.2084	30.214		9	8.13878	26.7644		0.00138516	26.7617	26.7671		9	8.17183	22.0365		0.00129452	22.0339	22.039		9	8.05976	12.7574		0.00103788	12.7554	12.7595		9
	11	10.8378	17.9657		0.00119492	17.9634	17.9681		11	10.919	24.8745		0.00134908	24.8719	24.8771		12	11.5955	29.1935		0.00142198	29.1907	29.1963		9	8.19162	25.8889		0.00136963	25.8862	25.8916		9	8.22488	21.2908		0.00127746	21.2883	21.2933		9	8.11209	12.2799		0.00102016	12.2779	12.2819		9
	11	10.9077	17.256		0.00117356	17.2537	17.2583		11	10.9895	23.9234		0.00132967	23.9208	23.926		12	11.6703	28.1376		0.00140591	28.1349	28.1404		9	8.24447	25.0177		0.00135326	25.0151	25.0204		9	8.27792	20.5366		0.00126003	20.5341	20.539		9	8.16443	11.7996		0.001003	11.7976	11.8015		9
	11	10.9776	16.4925		0.00115271	16.4902	16.4947		12	11.0599	22.9451		0.00130914	22.9425	22.9476		12	11.7451	27.1217		0.00138878	27.119	27.1244		9	8.29732	24.1408		0.00133573	24.1382	24.1434		9	8.33097	19.7952		0.00124383	19.7928	19.7977		9	8.21676	11.3478		0.000986084	11.3459	11.3497		9
	12	11.0475	15.7762		0.00113252	15.774	15.7784		12	11.1304	21.9615		0.00128868	21.959	21.9641		12	11.8198	26.0986		0.00137035	26.0959	26.1013		9	8.35016	23.245		0.00131909	23.2424	23.2476		9	8.38401	19.1313		0.00122677	19.1289	19.1337		9	8.26909	10.915		0.000968182	10.9131	10.9169		9
	12	11.1174	15.1087		0.00111125	15.1066	15.1109		12	11.2008	21.0293		0.0012697	21.0268	21.0318		12	11.8946	25.0572		0.00135191	25.0546	25.0599		9	8.40301	22.4317		0.00130182	22.4292	22.4343		9	8.43706	18.456		0.00121028	18.4536	18.4583		9	8.32143	10.47		0.000951389	10.4681	10.4718		9
	12	11.1873	14.4315		0.00109099	14.4294	14.4337		12	11.2712	20.2028		0.00124992	20.2004	20.2053		12	11.9694	24.0704		0.00133212	24.0678	24.0731		9	8.45585	21.6228		0.00128476	21.6203	21.6253		9	8.49011	17.825		0.00119196	17.8227	17.8274		9	8.37376	10.0643		0.000934586	10.0625	10.0661		9
	12	11.2572	13.8097		0.00106925	13.8076	13.8118		12	11.3417	19.3781		0.00122827	19.3757	19.3805		13	12.0441	23.0655		0.00131206	23.0629	23.068		9	8.5087	20.8558		0.00126742	20.8533	20.8583		9	8.54315	17.1482		0.00117521	17.1459	17.1505		9	8.42609	9.6695		0.000917546	9.6677	9.6713		9
	12	11.3271	13.1666		0.00104917	13.1646	13.1687		12	11.4121	18.5142		0.00120492	18.5118	18.5165		13	12.1189	22.0986		0.0012926	22.0961	22.1012		9	8.56155	20.1062		0.0012489	20.1038	20.1087		9	8.5962	16.5503		0.00115812	16.548	16.5526		9	8.47842	9.28011		0.000900697	9.27835	9.28188		9
	12	11.397	12.5936		0.0010279	12.5916	12.5956		12	11.4825	17.6246		0.00118207	17.6222	17.6269		13	12.1936	21.2045		0.00127153	21.202	21.207		9	8.61439	19.3364		0.0012299	19.3339	19.3388		9	8.64924	15.9595		0.00114178	15.9573	15.9617		9	8.53076	8.90565		0.000882858	8.90392	8.90738		9
	12	11.4669	12.0076		0.00100727	12.0056	12.0095		12	11.553	16.793		0.00116038	16.7907	16.7953		13	12.2684	20.2813		0.00125099	20.2789	20.2838		9	8.66724	18.5781		0.00121006	18.5757	18.5804		9	8.70229	15.4117		0.00112408	15.4095	15.414		9	8.58309	8.52034		0.000865267	8.51864	8.52203		9
	12	11.5368	11.4589		0.000986222	11.457	11.4609		12	11.6234	16.0366		0.00113778	16.0344	16.0388		13	12.3432	19.4217		0.00122885	19.4193	19.4241		9	8.72009	17.8169		0.00118944	17.8146	17.8192		9	8.75533	14.8367		0.00110676	14.8346	14.8389		9	8.63542	8.1513		0.000845593	8.14965	8.15296		9
	12	11.6067	10.9185		0.000964482	10.9166	10.9204		12	11.6939	15.2802		0.0011112	15.278	15.2824		13	12.4179	18.5367		0.00120822	18.5343	18.5391		9	8.77293	17.0571		0.00117054	17.0549	17.0594		9	8.80838	14.2919		0.00108829	14.2897	14.294		9	8.68776	7.75107		0.000828264	7.74944	7.75269		9
	12	11.6766	10.3796		0.000943804	10.3778	10.3815		12	11.7643	14.4299		0.00108993	14.4277	14.432		13	12.4927	17.748		0.00118505	17.7457	17.7503		9	8.82578	16.3871		0.00115035	16.3849	16.3894		9	8.86142	13.7283		0.0010718	13.7262	13.7304		9	8.74009	7.40917		0.000810923	7.40758	7.41076		10
	12	11.7465	9.88474		0.000922612	9.88294	9.88655		12	11.8347	13.7776		0.00106759	13.7755	13.7797		13	12.5675	16.8993		0.00116042	16.897	16.9016		9	8.87862	15.6969		0.00112689	15.6946	15.6991		9	8.91447	13.2408		0.0010562	13.2387	13.2429		9	8.79242	7.07676		0.000794246	7.07521	7.07832		10
	12	11.8164	9.39474		0.000902213	9.39297	9.39651		12	11.9052	13.1185		0.00104486	13.1165	13.1206		13	12.6422	16.0379		0.00113494	16.0356	16.0401		9	8.93147	14.927		0.0011032	14.9248	14.9292		9	8.96751	12.792		0.00103763	12.7899	12.794		9	8.84475	6.76607		0.000777164	6.76455	6.76759		10
	12	11.8863	8.93892		0.0008798	8.9372	8.94064		12	11.9756	12.4731		0.00102465	12.4711	12.4751		13	12.717	15.1874		0.0011102	15.1852	15.1895		9	8.98432	14.1817		0.00108219	14.1796	14.1838		10	9.02056	12.2729		0.00101995	12.2709	12.2749		9	8.89709	6.45673		0.000757767	6.45525	6.45822		10
	12	11.9562	8.45543		0.000856449	8.45375	8.45711		13	12.046	11.9199		0.00100063	11.9179	11.9218		13	12.7918	14.3986		0.001085	14.3965	14.4008		10	9.03716	13.5464		0.00105988	13.5444	13.5485		10	9.0736	11.794		0.00100135	11.792	11.7959		9	8.94942	6.11619		0.000737053	6.11475	6.11764		10
	13	12.0261	7.97031		0.000835147	7.96867	7.97194		13	12.1165	11.2864		0.000977669	11.2845	11.2883		13	12.8665	13.6299		0.00105915	13.6278	13.632		10	9.09001	12.8967		0.00103815	12.8947	12.8987		10	9.12665	11.305		0.000981921	11.3031	11.3069		10	9.00175	5.7648		0.000718686	5.76339	5.7662		10
	13	12.096	7.54379		0.000816061	7.54219	7.54539		13	12.1869	10.7042		0.000952301	10.7023	10.706		13	12.9413	12.8757		0.00103116	12.8737	12.8778		10	9.14285	12.2875		0.00101396	12.2855	12.2894		10	9.1797	10.8103		0.000962851	10.8084	10.8122		10	9.05409	5.4636		0.00070101	5.46222	5.46497		10
	13	12.1659	7.17425		0.000796523	7.17269	7.17581		13	12.2574	10.0861		0.000928734	10.0842	10.0879		14	13.0161	12.0961		0.00100661	12.0941	12.0981		10	9.1957	11.6348		0.000992555	11.6329	11.6368		10	9.23274	10.34		0.000943224	10.3381	10.3418		10	9.10642	5.18275		0.000682223	5.18142	5.18409		10
	13	12.2358	6.80797		0.000776868	6.80645	6.80949		13	12.3278	9.53454		0.000904062	9.53277	9.53631		14	13.0908	11.4419		0.000981087	11.4399	11.4438		10	9.24855	11.0791		0.000968887	11.0772	11.081		10	9.28579	9.87109		0.000924012	9.86928	9.8729		10	9.15875	4.89377		0.000664726	4.89246	4.89507		10
	13	12.3057	6.45146		0.000759175	6.44997	6.45294		13	12.3982	8.97961		0.000880686	8.97789	8.98134		14	13.1656	10.7894		0.000953066	10.7876	10.7913		10	9.30139	10.4872		0.000948116	10.4854	10.4891		10	9.33883	9.42658		0.000903978	9.4248	9.42835		10	9.21108	4.63327		0.000646937	4.63201	4.63454		10
	13	12.3756	6.14052		0.000738887	6.13907	6.14197		13	12.4687	8.4742		0.000856123	8.47252	8.47588		14	13.2403	10.1043		0.000925839	10.1025	10.1061		10	9.35424	9.98654		0.000925975	9.98473	9.98836		10	9.39188	8.97776		0.000882521	8.97603	8.97949		10	9.26342	4.37685		0.000629234	4.37562	4.37808		10
	13	12.4455	5.7954		0.000718163	5.794	5.79681		13	12.5391	7.96366		0.000833313	7.96203	7.9653		14	13.3151	9.46825		0.0009024	9.46648	9.47002		10	9.40709	9.47137		0.000901681	9.4696	9.47314		10	9.44492	8.51317		0.000863764	8.51148	8.51486		10	9.31575	4.12992		0.000610201	4.12873	4.13112		10
	13	12.5154	5.45517		0.000698751	5.4538	5.45654		13	12.6096	7.50777		0.00080906	7.50618	7.50935		14	13.3899	8.94305		0.000876472	8.94133	8.94476		10	9.45993	8.92725		0.000876652	8.92554	8.92897		10	9.49797	8.12028		0.000845699	8.11862	8.12193		10	9.36808	3.8735		0.000592677	3.87234	3.87466		10
	13	12.5853	5.14749		0.000678102	5.14616	5.14882		13	12.68	7.04163		0.000785198	7.04009	7.04317		14	13.4646	8.38513		0.000850647	8.38346	8.38679		10	9.51278	8.38893		0.000852979	8.38726	8.3906		10	9.55101	7.75319		0.000823	7.75158	7.75481		10	9.42042	3.64556		0.000573978	3.64444	3.64669		10
	13	12.6552	4.83167		0.000659801	4.83038	4.83297		13	12.7504	6.6011		0.000760922	6.59961	6.60259		14	13.5394	7.85265		0.000818374	7.85105	7.85426		10	9.56562	7.8998		0.000829011	7.89818	7.90143		10	9.60406	7.30725		0.000801724	7.30567	7.30882		10	9.47275	3.41085		0.000556836	3.40976	3.41194		10
	13	12.7251	4.56144		0.000640979	4.56018	4.56269		13	12.8209	6.17082		0.000738669	6.16937	6.17226		14	13.6142	7.21841		0.000792553	7.21685	7.21996		10	9.61847	7.4237		0.000804047	7.42213	7.42528		10	9.6571	6.90431		0.00077894	6.90279	6.90584		10	9.52508	3.20327		0.000536458	3.20222	3.20432		10
	13	12.795	4.29283		0.000624834	4.29161	4.29406		13	12.8913	5.79176		0.000717434	5.79035	5.79316		14	13.6889	6.735		0.00076566	6.7335	6.7365		10	9.67132	6.9476		0.000780253	6.94607	6.94913		10	9.71015	6.48848		0.000757903	6.48699	6.48996		10	9.57742	2.96584		0.000518639	2.96482	2.96685		10
	13	12.8649	4.06981		0.000607065	4.06862	4.071		13	12.9617	5.44343		0.000694606	5.44207	5.44479		14	13.7637	6.25341		0.000741276	6.25195	6.25486		10	9.72416	6.51202		0.000757141	6.51053	6.5135		10	9.76319	6.11853		0.000736682	6.11708	6.11997		10	9.62975	2.7664		0.000500106	2.76542	2.76738		10
	13	12.9348	3.83213		0.000588792	3.83097	3.83328		14	13.0322	5.08315		0.000671958	5.08184	5.08447		14	13.8385	5.83542		0.000711614	5.83403	5.83682		10	9.77701	6.10538		0.000735692	6.10394	6.10682		10	9.81624	5.75861		0.000715186	5.75721	5.76002		10	9.68208	2.56696		0.000483457	2.56601	2.5679		11
	14	13.0047	3.59608		0.000571167	3.59496	3.5972		14	13.1026	4.73995		0.000650497	4.73868	4.74123		14	13.9132	5.3502		0.000685954	5.34885	5.35154		10	9.82985	5.74215		0.000712055	5.74076	5.74355		10	9.86928	5.4073		0.000692661	5.40595	5.40866		10	9.73441	2.39465		0.000467122	2.39373	2.39556		11
	14	13.0746	3.37631		0.000551511	3.37523	3.37739		14	13.1731	4.42748		0.00062989	4.42625	4.42872		14	13.988	4.95039		0.000660429	4.94909	4.95168		10	9.8827	5.35722		0.00068881	5.35587	5.35857		10	9.92233	5.05313		0.00066744	5.05182	5.05444		10	9.78675	2.23184		0.000449991	2.23096	2.23272		11
	14	13.1445	3.14026		0.000532754	3.13922	3.14131		14	13.2435	4.13892		0.000607672	4.13773	4.14011		15	14.0628	4.57057		0.000635093	4.56932	4.57181		10	9.93555	4.99399		0.000666625	4.99269	4.9953		10	9.97538	4.67314		0.000644569	4.67188	4.6744		10	9.83908	2.06767		0.000432573	2.06683	2.06852		11
	14	13.2144	2.92375		0.000513669	2.92274	2.92476		14	13.3139	3.84011		0.000586759	3.83896	3.84126		15	14.1375	4.21074		0.000608629	4.20954	4.21193		10	9.98839	4.66116		0.000642682	4.6599	4.66242		11	10.0284	4.34334		0.000621849	4.34212	4.34456		10	9.89141	1.90758		0.000417351	1.90676	1.9084		11
	14	13.2843	2.71212		0.000497811	2.71114	2.71309		14	13.3844	3.57033		0.000566494	3.56922	3.57144		15	14.2123	3.85272		0.000586383	3.85158	3.85387		11	10.0412	4.31674		0.000619879	4.31553	4.31796		11	10.0815	4.02931		0.000598323	4.02814	4.03048		10	9.94375	1.77326		0.000394747	1.77249	1.77404		11
	14	13.3542	2.54281		0.000478624	2.54188	2.54375		14	13.4548	3.31933		0.000543152	3.31827	3.3204		15	14.287	3.56559		0.000560089	3.56449	3.56669		11	10.0941	4.00272		0.000595927	4.00155	4.00389		11	10.1345	3.71815		0.000575757	3.71702	3.71928		10	9.99608	1.58332		0.000379628	1.58257	1.58406		11
	14	13.4241	2.34584		0.000461259	2.34493	2.34674		14	13.5252	3.04272		0.000521559	3.0417	3.04374		15	14.3618	3.2421		0.000538528	3.24105	3.24316		11	10.1469	3.68725		0.000573155	3.68613	3.68837		11	10.1876	3.4328		0.00055358	3.43171	3.43388		11	10.0484	1.46257		0.000362934	1.46186	1.46328		11
	14	13.494	2.1749		0.000447534	2.17403	2.17578		14	13.5957	2.79855		0.00050118	2.79757	2.79953		15	14.4366	2.9895		0.000517606	2.98848	2.99051		11	10.1998	3.40072		0.000548797	3.39965	3.4018		11	10.2406	3.16466		0.000533894	3.16361	3.1657		11	10.1007	1.33503		0.000345387	1.33436	1.33571		11
	14	13.5639	2.04467		0.000431524	2.04382	2.04552		14	13.6661	2.57829		0.000479835	2.57735	2.57923		15	14.5113	2.75506		0.000494296	2.75409	2.75603		11	10.2526	3.1084		0.000528464	3.10737	3.10944		11	10.2936	2.93666		0.000511366	2.93566	2.93767		11	10.1531	1.2075		0.000329075	1.20686	1.20815		11
	14	13.6338	1.89816		0.000416733	1.89734	1.89897		14	13.7366	2.35802		0.000459173	2.35712	2.35892		15	14.5861	2.50609		0.000468589	2.50517	2.50701		11	10.3055	2.87542		0.000504498	2.87443	2.87641		11	10.3467	2.68716		0.000490738	2.6862	2.68812		11	10.2054	1.09489		0.00031336	1.09428	1.09551		11
	14	13.7037	1.76792		0.000398205	1.76714	1.7687		14	13.807	2.15483		0.000440804	2.15397	2.1557		15	14.6609	2.24621		0.000445562	2.24534	2.24708		11	10.3583	2.61349		0.000481776	2.61255	2.61443		11	10.3997	2.46921		0.000467054	2.46829	2.47012		11	10.2577	0.991778		0.000295427	0.991178	0.992337		11
	14	13.7736	1.61164		0.000380787	1.6109	1.61239		14	13.8774	1.98238		0.000420392	1.98156	1.9832		15	14.7356	2.02631		0.000425095	2.02548	2.02715		11	10.4112	2.37761		0.000461721	2.37671	2.37852		11	10.4528	2.23118		0.000446313	2.2303	2.23205		11	10.3101	0.880525		0.000281555	0.879972	0.881076		11
	14	13.8435	1.47164		0.000364657	1.47093	1.47236		14	13.9479	1.79968		0.000400506	1.79889	1.80046		15	14.8104	1.84095		0.000402197	1.84016	1.84174		11	10.464	2.17936		0.000435427	2.1785	2.18021		11	10.5058	2.0333		0.00042528	2.03246	2.03413		11	10.3624	0.799121		0.00026719	0.798597	0.799644		11
	14	13.9134	1.34792		0.000347965	1.34724	1.3486		15	14.0183	1.63064		0.000381682	1.62989	1.63139		15	14.8852	1.64468		0.000381761	1.64393	1.64543		11	10.5169	1.93335		0.000413591	1.93254	1.93416		11	10.5589	1.84258		0.000405974	1.84179	1.84338		11	10.4147	0.719073		0.000251981	0.718579	0.719567		11
	14	13.9833	1.22583		0.000331828	1.22518	1.22648		15	14.0887	1.47867		0.000361586	1.47797	1.47938		15	14.9599	1.4793		0.000362784	1.47859	1.48001		11	10.5697	1.74088		0.000390979	1.74011	1.74165		11	10.6119	1.67625		0.000383461	1.6755	1.677		11	10.4671	0.639025		0.000241387	0.638552	0.639498		11
	15	14.0532	1.1135		0.000316342	1.11288	1.11412		15	14.1592	1.325		0.000344134	1.32433	1.32568		16	15.0347	1.33391		0.00034476	1.33324	1.33459		11	10.6225	1.55275		0.000371264	1.55203	1.55348		11	10.665	1.49271		0.000364078	1.492	1.49342		11	10.5194	0.586112		0.000230295	0.585661	0.586564		11
	15	14.1231	1.01094		0.000302673	1.01036	1.01155		15	14.2296	1.19865		0.000322605	1.19802	1.19928		16	15.1095	1.20307		0.000326233	1.20243	1.20371		11	10.6754	1.39791		0.000352182	1.39722	1.3986		11	10.718	1.34358		0.000346782	1.3429	1.34426		11	10.5717	0.533199		0.000217085	0.532774	0.533625		11
	15	14.193	0.92466		0.0002847	0.9241	0.925216		15	14.3001	1.0518		0.000299182	1.05122	1.05239		16	15.1842	1.07586		0.000304786	1.07526	1.07645		11	10.7282	1.2561		0.000335124	1.25544	1.25675		11	10.7711	1.2174		0.000324661	1.21676	1.21803		11	10.6241	0.473503		0.000208235	0.473095	0.473911		11
	15	14.2629	0.817217		0.000270557	0.816686	0.817747		15	14.3705	0.903254		0.000280355	0.902703	0.903802		16	15.259	0.937739		0.00028291	0.937182	0.938291		11	10.7811	1.13599		0.000316433	1.13537	1.13661		11	10.8241	1.0654		0.000303173	1.06481	1.066		11	10.6764	0.435514		0.000196944	0.435128	0.4359		12
	15	14.3328	0.737449		0.000255294	0.736948	0.737949		15	14.4409	0.792269		0.000261737	0.791755	0.792781		16	15.3337	0.806891		0.000266962	0.806367	0.807414		11	10.8339	1.01153		0.000297711	1.01096	1.01213		11	10.8771	0.927745		0.000281731	0.927191	0.928295		11	10.7287	0.389385		0.00018568	0.389021	0.389749		12
	15	14.4027	0.656053		0.000241708	0.655579	0.656526		15	14.5114	0.68982		0.000247166	0.689335	0.690304		16	15.4085	0.717842		0.000251756	0.717349	0.718336		11	10.8868	0.894317		0.000281501	0.893764	0.894868		11	10.9302	0.800126		0.000265205	0.799606	0.800645		11	10.7811	0.345969		0.000171332	0.345633	0.346305		12
	15	14.4726	0.58768		0.000224796	0.587239	0.58812		15	14.5818	0.614691		0.000226495	0.614247	0.615135		16	15.4833	0.63788		0.000235161	0.637419	0.638341		11	10.9396	0.798808		0.000267216	0.798283	0.799331		11	10.9832	0.708355		0.000245245	0.707874	0.708836		11	10.8334	0.294413		0.000163268	0.294093	0.294733		12
	15	14.5425	0.507912		0.000209961	0.5075	0.508323		15	14.6522	0.515658		0.000208209	0.515249	0.516066		16	15.558	0.556101		0.000215191	0.555679	0.556522		11	10.9925	0.719216		0.000246654	0.718732	0.719699		12	11.0363	0.605113		0.000227241	0.604668	0.605559		11	10.8857	0.267278		0.000151249	0.266982	0.267575		12
	15	14.6124	0.442795		0.000196865	0.442409	0.443181		15	14.7227	0.435406		0.000193889	0.435026	0.435786		16	15.6328	0.465235		0.000203134	0.464836	0.465633		12	11.0453	0.61213		0.000232011	0.611675	0.612584		12	11.0893	0.519078		0.000213051	0.518661	0.519496		11	10.9381	0.229289		0.000143457	0.229008	0.229571		12
	15	14.6823	0.389073		0.000182376	0.388716	0.389431		15	14.7931	0.377352		0.00017601	0.377007	0.377697		16	15.7076	0.41435		0.000187915	0.413981	0.414718		12	11.0982	0.541221		0.000219317	0.540791	0.541651		12	11.1424	0.455986		0.000196382	0.455601	0.456371		11	10.9904	0.206225		0.000131667	0.205967	0.206483		12
	15	14.7522	0.333724		0.000169025	0.333393	0.334055		15	14.8636	0.310761		0.000164545	0.310438	0.311083		16	15.7823	0.354378		0.000172381	0.35404	0.354716		12	11.151	0.483336		0.000206174	0.482932	0.48374		12	11.1954	0.387158		0.000186341	0.386793	0.387523		12	11.0427	0.173663		0.000123176	0.173422	0.173904		12
	15	14.8221	0.286514		0.000157109	0.286206	0.286822		15	14.934	0.271489		0.000155523	0.271184	0.271793		16	15.8571	0.298041		0.000157592	0.297732	0.29835		12	11.2039	0.426899		0.00019249	0.426522	0.427276		12	11.2485	0.348442		0.000166983	0.348115	0.348769		12	11.0951	0.151955		0.00010982	0.15174	0.15217		12
	15	14.892	0.247444		0.000144762	0.24716	0.247728		16	15.0044	0.242461		0.000139991	0.242187	0.242736		16	15.9319	0.248973		0.000137348	0.248704	0.249242		12	11.2567	0.371909		0.000176114	0.371563	0.372254		12	11.3015	0.279614		0.000149873	0.27932	0.279908		12	11.1474	0.12075		0.000100823	0.120552	0.120948		12
	15	14.9619	0.210002		0.00013309	0.209741	0.210263		16	15.0749	0.19636		0.000130559	0.196104	0.196616		17	16.0066	0.189002		0.000120488	0.188765	0.189238		12	11.3095	0.31113		0.000157113	0.310822	0.311438		12	11.3546	0.225125		0.000135353	0.22486	0.22539		12	11.1997	0.101756		9.31429e-05	0.101573	0.101938		12
	16	15.0318	0.177444		0.000120281	0.177208	0.177679		16	15.1453	0.170748		0.000118962	0.170514	0.170981		17	16.0814	0.145386		0.000109453	0.145171	0.1456		12	11.3624	0.247457		0.000141684	0.247179	0.247734		12	11.4076	0.183541		0.000122611	0.183301	0.183782		12	11.2521	0.0868315		8.94336e-05	0.0866563	0.0870069		12
	16	15.1017	0.144885		0.000106689	0.144676	0.145094		16	15.2158	0.14172		0.000106897	0.141511	0.14193		17	16.1562	0.119943		9.90147e-05	0.119749	0.120137		12	11.4152	0.201149		0.000128896	0.200896	0.201402		12	11.4606	0.150561		0.000111622	0.150343	0.15078		12	11.3044	0.0800478		8.39647e-05	0.0798833	0.0802124		12
	16	15.1716	0.113955		9.28469e-05	0.113773	0.114137		16	15.2862	0.114401		9.59785e-05	0.114213	0.114589		17	16.2309	0.0981354		9.0395e-05	0.0979583	0.0983127		12	11.4681	0.166418		0.000115307	0.166192	0.166644		12	11.5137	0.124751		9.57531e-05	0.124563	0.124939		12	11.3567	0.0705506		7.72405e-05	0.0703993	0.0707021		12
	16	15.2415	0.0862799		8.65034e-05	0.0861104	0.0864495		16	15.3566	0.0922037		8.36406e-05	0.0920398	0.0923677		17	16.3057	0.0817795		7.85817e-05	0.0816256	0.0819336		12	11.5209	0.133135		0.000102727	0.132933	0.133336		12	11.5667	0.0917707		7.94057e-05	0.0916152	0.0919265		12	11.4091	0.0596966		7.2722e-05	0.0595542	0.0598393		12
	16	15.3114	0.0748844		7.54618e-05	0.0747366	0.0750324		16	15.4271	0.0700065		7.15528e-05	0.0698663	0.0701468		17	16.3804	0.061789		7.13156e-05	0.0616493	0.0619288		12	11.5738	0.105639		8.33146e-05	0.105476	0.105803		12	11.6198	0.0630924		7.18292e-05	0.0629517	0.0632333		12	11.4614	0.0529129		6.79028e-05	0.0527799	0.0530461		12
	16	15.3813	0.0569773		6.74989e-05	0.0568451	0.0571097		16	15.4975	0.0512243		5.987e-05	0.051107	0.0513417		17	16.4552	0.050885		5.71849e-05	0.050773	0.0509972		12	11.6266	0.0694615		7.31537e-05	0.0693182	0.069605		12	11.6728	0.051621		6.55736e-05	0.0514926	0.0517497		12	11.5137	0.0461292		5.82297e-05	0.0460152	0.0462434		12
	16	15.4512	0.0455818		5.70507e-05	0.0454701	0.0456937		16	15.5679	0.035857		5.06019e-05	0.0357579	0.0359563		17	16.53	0.0327118		4.04391e-05	0.0326326	0.0327911		12	11.6795	0.0535433		6.24955e-05	0.0534209	0.0536658		12	11.7259	0.0430175		5.86534e-05	0.0429027	0.0431326		12	11.5661	0.0339185		5.07656e-05	0.0338191	0.0340181		12
	16	15.5211	0.0325584		4.59984e-05	0.0324684	0.0326487		16	15.6384	0.0256121		4.13181e-05	0.0255312	0.0256932		17	16.6047	0.0163559		3.01426e-05	0.0162969	0.0164151		12	11.7323	0.0390721		5.64149e-05	0.0389616	0.0391828		12	11.7789	0.034414		4.93667e-05	0.0343174	0.0345109		12	11.6184	0.0257781		4.80201e-05	0.0256841	0.0258723		13
	16	15.591	0.021163		3.82742e-05	0.0210881	0.0212381		16	15.7088	0.0170748		3.45701e-05	0.0170071	0.0171426		17	16.6795	0.00908661		2.69606e-05	0.00903389	0.00913958		12	11.7852	0.0318365		4.50061e-05	0.0317484	0.0319248		12	11.832	0.0243766		4.48005e-05	0.0242889	0.0244645		12	11.6707	0.0230646		3.86289e-05	0.022989	0.0231404		13
	16	15.6609	0.0146513		2.85288e-05	0.0145955	0.0147073		16	15.7793	0.0119523		2.92175e-05	0.0118952	0.0120097		17	16.7543	0.00726929		1.90644e-05	0.007232	0.00730673		12	11.838	0.0202596		3.60865e-05	0.020189	0.0203304		12	11.885	0.0200749		4.14778e-05	0.0199937	0.0201563		12	11.7231	0.0149242		3.29435e-05	0.0148597	0.0149888		13
	16	15.7308	0.00813961		2.55172e-05	0.00808972	0.00818975		16	15.8497	0.00853738		1.84793e-05	0.00850122	0.00857366		17	16.829	0.00363465		1.90644e-05	0.00359744	0.00367217		12	11.8909	0.013024		2.94651e-05	0.0129664	0.0130819		12	11.9381	0.017207		3.59216e-05	0.0171367	0.0172775		12	11.7754	0.0108539		2.60447e-05	0.010803	0.0109051		13
	16	15.8007	0.00651169		1.80437e-05	0.0064764	0.00654713		16	15.9201	0.00341495		1.30669e-05	0.00338942	0.00344064		17	16.9038	0.00363465		1.90644e-05	0.00359744	0.00367217		12	11.9437	0.00868269		1.70122e-05	0.0086494	0.00871608		12	11.9911	0.0129053		1.69344e-05	0.0128721	0.0129385		12	11.8277	0.00678371		2.32952e-05	0.00673817	0.00682949		13
	16	15.8706	0.00325584		#NUM!	#NUM!	#NUM!		16	15.9906	0.00170748		0	0.00170748	0.00170748		17	16.9786	0.00363465		#NUM!	#NUM!	#NUM!		12	11.9965	0.00289423		#NUM!	#NUM!	#NUM!		13	12.0441	0.00286784		3.76973e-11	0.00286784	0.00286784		12	11.8801	0.00542697		3.76973e-11	0.00542697	0.00542697		13
	16	15.9405	-4.26326e-14		0	#NUM!	#NUM!		17	16.061	0		0	#NUM!	#NUM!		18	17.0533	-2.84217e-14		0	#NUM!	#NUM!		13	12.0494	-4.26326e-14		0	#NUM!	#NUM!		13	12.0972	1.42109e-14		0	1.42109e-14	1.42109e-14		12	11.9324	1.42109e-14		0	1.42109e-14	1.42109e-14		13
[truncated: 5 more columns]

## Sheet: Leadless VVI
	Z	1.95996
		Micra 1V5								Micra 2V5								Aveir V 1V5								Aveir V 2V5
		time_y	Product_Survival_%		Se	LCI	UCI			time_y	Product_Survival_%		Se	LCI	UCI			time_y	Product_Survival_%		Se	LCI	UCI			time_y	Product_Survival_%		Se	LCI	UCI
		4.76907	99.9974		1.61412e-05	99.9974	99.9974			2.90987	99.9983		1.3213e-05	99.9982	99.9983			6.41022	99.9946		2.3338e-05	99.9945	99.9946			4.50971	99.9973		2.33202e-05	99.9972	99.9973
		4.81029	99.9974		1.61412e-05	99.9974	99.9974			2.94748	99.9983		1.3213e-05	99.9982	99.9983			6.49523	99.9946		2.3338e-05	99.9945	99.9946			4.57175	99.9946		2.85609e-05	99.9945	99.9946
		4.85151	99.9974		1.61412e-05	99.9974	99.9974			2.9851	99.9983		1.86859e-05	99.9982	99.9983			6.58024	99.9946		2.3338e-05	99.9945	99.9946			4.63379	99.9918		2.85609e-05	99.9918	99.9919
		4.89274	99.9974		1.61412e-05	99.9974	99.9974			3.02271	99.9965		1.86859e-05	99.9965	99.9965			6.66526	99.9946		2.3338e-05	99.9945	99.9946			4.69584	99.9918		3.29789e-05	99.9918	99.9919
		4.93396	99.9974		1.61412e-05	99.9974	99.9974			3.06033	99.9965		1.86859e-05	99.9965	99.9965			6.75027	99.9946		3.3004e-05	99.9945	99.9946			4.75788	99.9891		3.29789e-05	99.9891	99.9892
		4.97519	99.9974		1.61412e-05	99.9974	99.9974			3.09795	99.9965		1.86859e-05	99.9965	99.9965			6.83529	99.9891		3.3004e-05	99.989	99.9892			4.81992	99.9891		3.29789e-05	99.9891	99.9892
		5.01641	99.9974		1.61412e-05	99.9974	99.9974			3.13556	99.9965		2.28852e-05	99.9965	99.9966			6.9203	99.9891		3.3004e-05	99.989	99.9892			4.88197	99.9891		3.6871e-05	99.9891	99.9892
		5.05763	99.9974		1.61412e-05	99.9974	99.9974			3.17318	99.9948		2.95442e-05	99.9947	99.9948			7.00531	99.9891		3.3004e-05	99.989	99.9892			4.94401	99.9864		4.03896e-05	99.9863	99.9865
		5.09886	99.9974		1.61412e-05	99.9974	99.9974			3.21079	99.9913		3.23638e-05	99.9912	99.9913			7.09033	99.9891		3.3004e-05	99.989	99.9892			5.00605	99.9837		4.03896e-05	99.9836	99.9838
		5.14008	99.9974		1.61412e-05	99.9974	99.9974			3.24841	99.9895		3.23638e-05	99.9895	99.9896			7.17534	99.9891		3.3004e-05	99.989	99.9892			5.06809	99.9837		4.36252e-05	99.9836	99.9838
		5.18131	99.9974		1.61412e-05	99.9974	99.9974			3.28603	99.9895		3.23638e-05	99.9895	99.9896			7.26035	99.9891		3.3004e-05	99.989	99.9892			5.13014	99.981		4.36252e-05	99.9809	99.9811
		5.22253	99.9974		1.61412e-05	99.9974	99.9974			3.32364	99.9895		3.49565e-05	99.9895	99.9896			7.34537	99.9891		3.3004e-05	99.989	99.9892			5.19218	99.981		4.66366e-05	99.9809	99.9811
		5.26375	99.9974		1.61412e-05	99.9974	99.9974			3.36126	99.9878		3.49565e-05	99.9877	99.9878			7.43038	99.9891		3.3004e-05	99.989	99.9892			5.25422	99.9782		4.9465e-05	99.9781	99.9783
		5.30498	99.9974		2.28268e-05	99.9973	99.9974			3.39887	99.9878		4.38188e-05	99.9877	99.9879			7.51539	99.9891		4.04204e-05	99.989	99.9892			5.31627	99.9755		5.71149e-05	99.9754	99.9756
		5.3462	99.9948		2.28268e-05	99.9947	99.9948			3.43649	99.9808		5.11676e-05	99.9807	99.9809			7.60041	99.9837		4.66722e-05	99.9836	99.9838			5.37831	99.9674		5.71149e-05	99.9673	99.9675
		5.38743	99.9948		2.28268e-05	99.9947	99.9948			3.47411	99.9738		5.28452e-05	99.9737	99.9739			7.68542	99.9782		5.21797e-05	99.9781	99.9783			5.44035	99.9674		5.94462e-05	99.9673	99.9675
		5.42865	99.9948		2.28268e-05	99.9947	99.9948			3.51172	99.9721		5.28452e-05	99.972	99.9722			7.77043	99.9728		5.21797e-05	99.9727	99.9729			5.50239	99.9646		6.38538e-05	99.9645	99.9648
		5.46987	99.9948		2.28268e-05	99.9947	99.9948			3.54934	99.9721		5.60498e-05	99.972	99.9722			7.85545	99.9728		5.71584e-05	99.9727	99.9729			5.56444	99.9592		7.18611e-05	99.9591	99.9594
		5.5111	99.9948		2.28268e-05	99.9947	99.9948			3.58695	99.9686		6.05391e-05	99.9685	99.9687			7.94046	99.9673		6.17365e-05	99.9672	99.9674			5.62648	99.9483		8.40548e-05	99.9482	99.9485
		5.55232	99.9948		2.28268e-05	99.9947	99.9948			3.62457	99.9633		6.60513e-05	99.9632	99.9635			8.02547	99.9619		6.59972e-05	99.9617	99.962			5.68852	99.9293		9.46873e-05	99.9291	99.9295
		5.59355	99.9948		2.28268e-05	99.9947	99.9948			3.66219	99.9564		7.47239e-05	99.9562	99.9565			8.11049	99.9564		6.99987e-05	99.9563	99.9566			5.75057	99.9103		0.000101601	99.9101	99.9105
		5.63477	99.9948		2.28268e-05	99.9947	99.9948			3.6998	99.9441		7.58818e-05	99.944	99.9443			8.1955	99.951		6.99987e-05	99.9508	99.9511			5.81261	99.8967		0.000105531	99.8965	99.8969
		5.67599	99.9948		2.28268e-05	99.9947	99.9948			3.73742	99.9424		8.03464e-05	99.9422	99.9425			8.28051	99.951		8.0821e-05	99.9508	99.9511			5.87465	99.8885		0.000109319	99.8883	99.8887
		5.71722	99.9948		2.28268e-05	99.9947	99.9948			3.77503	99.9354		8.55995e-05	99.9352	99.9356			8.36553	99.9346		9.03532e-05	99.9345	99.9348			5.9367	99.8804		0.00011298	99.8801	99.8806
		5.75844	99.9948		2.28268e-05	99.9947	99.9948			3.81265	99.9267		8.95799e-05	99.9265	99.9268			8.45054	99.9183		9.03532e-05	99.9181	99.9185			5.99874	99.8722		0.000117683	99.872	99.8724
		5.79967	99.9948		2.79567e-05	99.9947	99.9948			3.85027	99.9197		9.61486e-05	99.9195	99.9199			8.53556	99.9183		9.89689e-05	99.9181	99.9185			6.06078	99.8613		0.000123308	99.8611	99.8616
		5.84089	99.9922		2.79567e-05	99.9921	99.9922			3.88788	99.9075		0.00010144	99.9073	99.9077			8.62057	99.902		0.000101678	99.9018	99.9022			6.12282	99.8477		0.000127629	99.8475	99.848
		5.88211	99.9922		2.79567e-05	99.9921	99.9922			3.9255	99.897		0.000108091	99.8968	99.8972			8.70558	99.8965		0.000111858	99.8963	99.8967			6.18487	99.8368		0.000141712	99.8366	99.8371
		5.92334	99.9922		2.79567e-05	99.9921	99.9922			3.96311	99.883		0.000115113	99.8828	99.8833			8.7906	99.8747		0.000114261	99.8745	99.8749			6.24691	99.7988		0.000150964	99.7985	99.7991
		5.96456	99.9922		2.79567e-05	99.9921	99.9922			4.00073	99.8673		0.000123855	99.8671	99.8676			8.87561	99.8693		0.000125583	99.869	99.8695			6.30895	99.7716		0.000162197	99.7713	99.7719
		6.00579	99.9922		2.79567e-05	99.9921	99.9922			4.03834	99.8464		0.000128679	99.8461	99.8466			8.96062	99.842		0.00013596	99.8418	99.8423			6.371	99.7362		0.000174251	99.7359	99.7366
		6.04701	99.9922		2.79567e-05	99.9921	99.9922			4.07596	99.8341		0.00013655	99.8339	99.8344			9.04564	99.8148		0.000145595	99.8145	99.8151			6.43304	99.6954		0.000185516	99.6951	99.6958
		6.08823	99.9922		2.79567e-05	99.9921	99.9922			4.11358	99.8132		0.000145191	99.8129	99.8135			9.13065	99.7876		0.000149273	99.7873	99.7879			6.49508	99.6546		0.000201552	99.6543	99.655
		6.12946	99.9922		3.6091e-05	99.9921	99.9923			4.15119	99.7887		0.000153342	99.7884	99.7891			9.21566	99.7767		0.000154625	99.7764	99.777			6.55712	99.5921		0.000213881	99.5917	99.5925
		6.17068	99.987		3.6091e-05	99.9869	99.987			4.18881	99.7643		0.000158906	99.764	99.7646			9.30068	99.7603		0.000168059	99.76	99.7607			6.61917	99.5404		0.000224928	99.54	99.5409
		6.21191	99.987		3.6091e-05	99.9869	99.987			4.22642	99.7468		0.000171517	99.7465	99.7472			9.38569	99.7168		0.000177461	99.7164	99.7171			6.68121	99.4915		0.00023772	99.491	99.492
		6.25313	99.987		3.95352e-05	99.9869	99.9871			4.26404	99.7049		0.000185604	99.7046	99.7053			9.4707	99.6841		0.000193501	99.6837	99.6845			6.74325	99.4317		0.000253046	99.4312	99.4322
		6.29435	99.9844		3.95352e-05	99.9843	99.9844			4.30166	99.6543		0.000197369	99.6539	99.6547			9.55572	99.6242		0.000199009	99.6238	99.6246			6.8053	99.3555		0.000268973	99.355	99.3561
		6.33558	99.9844		4.27023e-05	99.9843	99.9845			4.33927	99.6089		0.000208462	99.6085	99.6093			9.64073	99.6024		0.000215926	99.602	99.6028			6.86734	99.2712		0.000284923	99.2707	99.2718
		6.3768	99.9818		4.27023e-05	99.9817	99.9818			4.37689	99.5635		0.000224056	99.5631	99.564			9.72574	99.5316		0.000223295	99.5311	99.532			6.92938	99.1815		0.000300889	99.1809	99.1821
		6.41803	99.9818		4.27023e-05	99.9817	99.9818			4.4145	99.4954		0.000237163	99.495	99.4959			9.81076	99.4989		0.000236196	99.4984	99.4993			6.99143	99.0863		0.000316862	99.0857	99.0869
		6.45925	99.9818		4.27023e-05	99.9817	99.9818			4.45212	99.4343		0.000249567	99.4338	99.4348			9.89577	99.439		0.000245143	99.4385	99.4394			7.05347	98.9857		0.000332837	98.985	98.9863
		6.50047	99.9818		4.56501e-05	99.9817	99.9819			4.48974	99.3732		0.000262028	99.3727	99.3737			9.98079	99.3954		0.000269177	99.3949	99.3959			7.11551	98.8796		0.000352965	98.879	98.8803
		6.5417	99.9792		5.1037e-05	99.9791	99.9793			4.52735	99.3086		0.000275783	99.3081	99.3092			10.0658	99.2701		0.000285608	99.2696	99.2707			7.17755	98.7382		0.000369813	98.7375	98.739
		6.58292	99.9739		5.81889e-05	99.9738	99.9741			4.56497	99.2336		0.000290051	99.233	99.2341			10.1508	99.1775		0.000301116	99.1769	99.1781			7.2396	98.6132		0.000386227	98.6124	98.6139
		6.62415	99.9661		6.84662e-05	99.966	99.9663			4.60258	99.1515		0.000305595	99.1509	99.1521			10.2358	99.0849		0.00031499	99.0843	99.0855			7.30164	98.4853		0.00040713	98.4845	98.4861
		6.66537	99.9531		7.21678e-05	99.953	99.9532			4.6402	99.0572		0.000321158	99.0566	99.0579			10.3208	98.9978		0.00033706	98.9971	98.9984			7.36368	98.314		0.000429083	98.3132	98.3149
		6.70659	99.9479		7.39491e-05	99.9477	99.948			4.67782	98.9577		0.000335462	98.9571	98.9584			10.4059	98.8507		0.00035323	98.85	98.8514			7.42573	98.1237		0.000452484	98.1228	98.1246
		6.74782	99.9453		7.73884e-05	99.9451	99.9454			4.71543	98.8617		0.000353997	98.861	98.8624			10.4909	98.7363		0.000369375	98.7356	98.737			7.48777	97.9088		0.000475456	97.9079	97.9098
		6.78904	99.9401		8.53812e-05	99.9399	99.9402			4.75305	98.7308		0.000370647	98.73	98.7315			10.5759	98.6165		0.000385491	98.6157	98.6172			7.54981	97.6859		0.000496748	97.6849	97.6868
		6.83027	99.927		8.83757e-05	99.9269	99.9272			4.79066	98.6068		0.000388507	98.606	98.6076			10.6609	98.4912		0.000404843	98.4904	98.492			7.61185	97.4683		0.000520539	97.4673	97.4693
		6.87149	99.9218		9.68031e-05	99.9216	99.922			4.82828	98.4671		0.000409877	98.4663	98.4679			10.7459	98.3332		0.00042201	98.3324	98.3341			7.6739	97.2127		0.000544342	97.2116	97.2138
		6.91272	99.9062		9.94532e-05	99.906	99.9064			4.8659	98.2908		0.000432257	98.2899	98.2916			10.8309	98.1862		0.000447311	98.1853	98.1871			7.73594	96.9435		0.000571698	96.9424	96.9446
		6.95394	99.901		0.000100752	99.9008	99.9012			4.90351	98.0953		0.000452342	98.0944	98.0961			10.9159	97.9574		0.000461095	97.9565	97.9583			7.79798	96.6172		0.00059382	96.616	96.6183
		6.99516	99.8984		0.000109411	99.8982	99.8986			4.94113	97.9102		0.000472735	97.9093	97.9111			11.0009	97.8267		0.000487921	97.8257	97.8276			7.86003	96.3398		0.000615429	96.3386	96.341
		7.03639	99.8801		0.000115196	99.8799	99.8804			4.97874	97.7129		0.000494558	97.7119	97.7139			11.086	97.5598		0.000516211	97.5588	97.5608			7.92207	96.057		0.00064279	96.0557	96.0583
		7.07761	99.8671		0.000121775	99.8669	99.8674			5.01636	97.4912		0.000520933	97.4902	97.4922			11.171	97.2602		0.000543334	97.2591	97.2613			7.98411	95.6817		0.000670295	95.6804	95.683
		7.11884	99.8515		0.000129024	99.8512	99.8517			5.05398	97.2084		0.000547089	97.2073	97.2094			11.256	96.9552		0.000568109	96.9541	96.9563			8.04616	95.2847		0.000695962	95.2833	95.2861
		7.16006	99.8333		0.000135884	99.833	99.8335			5.09159	96.9116		0.000571896	96.9104	96.9127			11.341	96.661		0.00059298	96.6599	96.6622			8.1082	94.8959		0.000722015	94.8944	94.8973
		7.20128	99.815		0.00014332	99.8147	99.8153			5.12921	96.6148		0.000597014	96.6136	96.6159			11.426	96.3506		0.000615879	96.3494	96.3518			8.17024	94.4825		0.000749813	94.481	94.484
		7.24251	99.7942		0.000151246	99.7939	99.7945			5.16682	96.2988		0.000622118	96.2975	96.3			11.511	96.051		0.000635859	96.0497	96.0522			8.23228	94.0202		0.000777712	94.0187	94.0218
		7.28373	99.7707		0.000157955	99.7704	99.771			5.20444	95.967		0.000652575	95.9658	95.9683			11.596	95.7786		0.000661885	95.7773	95.7799			8.29433	93.5335		0.00080653	93.5319	93.5351
		7.32496	99.7499		0.000163598	99.7496	99.7502			5.24206	95.5428		0.000679207	95.5415	95.5441			11.6811	95.4082		0.000687082	95.4069	95.4096			8.35637	93.0059		0.000837747	93.0043	93.0076
		7.36618	99.7316		0.000170575	99.7313	99.732			5.27967	95.1517		0.00070384	95.1503	95.1531			11.7661	95.0324		0.000711873	95.031	95.0338			8.41841	92.405		0.000866113	92.4033	92.4067
		7.4074	99.7082		0.000175071	99.7078	99.7085			5.31729	94.7729		0.00073063	94.7714	94.7743			11.8511	94.6457		0.000736935	94.6442	94.6471			8.48046	91.8312		0.000897467	91.8294	91.8329
		7.44863	99.6926		0.000186524	99.6922	99.6929			5.3549	94.3416		0.000760669	94.3401	94.3431			11.9361	94.2372		0.000766574	94.2357	94.2387			8.5425	91.165		0.00092989	91.1631	91.1668
		7.48985	99.6509		0.00019926	99.6505	99.6513			5.39252	93.8336		0.000789047	93.832	93.8351			12.0211	93.7306		0.000794489	93.729	93.7322			8.60454	90.4389		0.000959434	90.437	90.4408
		7.53108	99.6014		0.000212437	99.6009	99.6018			5.43014	93.329		0.000818596	93.3274	93.3306			12.1061	93.2295		0.000821433	93.2279	93.2311			8.66658	89.7428		0.0009905	89.7408	89.7447
		7.5723	99.5467		0.000225974	99.5462	99.5471			5.46775	92.7773		0.000846756	92.7757	92.779			12.1911	92.7229		0.000846132	92.7213	92.7246			8.72863	88.9732		0.00102096	88.9712	88.9752
		7.61352	99.4867		0.000237105	99.4863	99.4872			5.50537	92.2256		0.000875573	92.2239	92.2274			12.2762	92.2381		0.000875326	92.2364	92.2399			8.79067	88.1791		0.0010508	88.1771	88.1812
		7.65475	99.4346		0.000246685	99.4341	99.4351			5.54298	91.6338		0.000904114	91.632	91.6356			12.3612	91.639		0.000906881	91.6372	91.6408			8.85271	87.3606		0.00108159	87.3585	87.3628
		7.69597	99.3877		0.000258894	99.3872	99.3882			5.5806	91.0192		0.000933417	91.0174	91.0211			12.4462	90.9581		0.000937114	90.9563	90.9599			8.91476	86.4714		0.00111003	86.4692	86.4736
		7.7372	99.3252		0.000272899	99.3247	99.3257			5.61822	90.3576		0.000966041	90.3557	90.3594			12.5312	90.2718		0.000969918	90.2699	90.2737			8.9768	85.6067		0.00113917	85.6044	85.6089
		7.77842	99.2496		0.000284404	99.2491	99.2502			5.65583	89.5824		0.000996995	89.5804	89.5843			12.6162	89.4874		0.000996808	89.4855	89.4894			9.03884	84.674		0.0011659	84.6717	84.6762
		7.81964	99.1845		0.000296743	99.1839	99.1851			5.69345	88.8072		0.00102714	88.8052	88.8092			12.7012	88.812		0.00102558	88.81	88.814			9.10089	83.7739		0.00119352	83.7715	83.7762
		7.86087	99.1115		0.000312685	99.1109	99.1122			5.73106	88.0128		0.00105854	88.0108	88.0149			12.7862	88.0549		0.00105936	88.0528	88.057			9.16293	82.7949		0.00122094	82.7925	82.7973
		7.90209	99.0125		0.00032548	99.0119	99.0132			5.76868	87.1417		0.00108611	87.1395	87.1438			12.8712	87.118		0.00108912	87.1159	87.1202			9.22497	81.7697		0.00124664	81.7673	81.7722
		7.94332	98.9292		0.00034189	98.9285	98.9298			5.8063	86.3368		0.00111692	86.3346	86.339			12.9563	86.2465		0.00111689	86.2443	86.2487			9.28701	80.7554		0.00127291	80.7529	80.7579
		7.98454	98.8171		0.000356445	98.8164	98.8178			5.84391	85.3906		0.00114733	85.3883	85.3928			13.0413	85.3914		0.00114614	85.3891	85.3936			9.34906	79.6595		0.00129702	79.657	79.6621
		8.02576	98.7129		0.000372785	98.7122	98.7136			5.88153	84.4041		0.00117637	84.4018	84.4064			13.1263	84.4436		0.00117156	84.4413	84.4459			9.4111	78.5963		0.00132242	78.5937	78.5989
		8.06699	98.5904		0.000392601	98.5897	98.5912			5.91914	83.409		0.00120426	83.4066	83.4113			13.2113	83.5775		0.00119863	83.5752	83.5799			9.47314	77.408		0.0013462	77.4053	77.4106
		8.10821	98.4341		0.000410794	98.4333	98.4349			5.95676	82.3999		0.00123097	82.3975	82.4023			13.2963	82.608		0.00122208	82.6056	82.6104			9.53519	76.2251		0.00136893	76.2224	76.2277
		8.14944	98.283		0.000426987	98.2822	98.2838			5.99438	81.3803		0.00125649	81.3778	81.3827			13.3813	81.7256		0.0012489	81.7231	81.728			9.59723	75.0204		0.00139058	75.0177	75.0231
		8.19066	98.1423		0.000443954	98.1414	98.1432			6.03199	80.352		0.00128131	80.3495	80.3545			13.4663	80.6634		0.0012744	80.6609	80.6659			9.65927	73.7967		0.00141179	73.7939	73.7995
		8.23188	97.9886		0.000460245	97.9877	97.9895			6.06961	79.2957		0.00130677	79.2932	79.2983			13.5514	79.5958		0.00129863	79.5933	79.5984			9.72131	72.5132		0.00143065	72.5104	72.516
		8.27311	97.8349		0.000478791	97.8339	97.8358			6.10722	78.1487		0.00133281	78.1461	78.1513			13.6364	78.5228		0.00132122	78.5202	78.5254			9.78336	71.2895		0.0014498	71.2867	71.2923
		8.31433	97.6525		0.000495331	97.6515	97.6535			6.14484	76.9004		0.00135841	76.8977	76.903			13.7214	77.4661		0.00134248	77.4635	77.4687			9.8454	69.9516		0.0014677	69.9487	69.9545
		8.35556	97.4831		0.000514882	97.4821	97.4841			6.18246	75.5875		0.00138138	75.5848	75.5902			13.8064	76.4148		0.00136412	76.4122	76.4175			9.90744	68.5974		0.0014843	68.5945	68.6003
		8.39678	97.2747		0.000532255	97.2737	97.2757			6.22007	74.327		0.0014026	74.3242	74.3297			13.8914	75.2819		0.00138412	75.2792	75.2846			9.96949	67.2296		0.00149866	67.2266	67.2325
		8.438	97.0819		0.000549456	97.0808	97.083			6.25769	73.0804		0.00142306	73.0776	73.0832			13.9764	74.1707		0.00140589	74.168	74.1735			10.0315	65.9379		0.00151223	65.9349	65.9409
		8.47923	96.8839		0.000571834	96.8828	96.885			6.2953	71.792		0.00144389	71.7891	71.7948			14.0614	72.8798		0.00142649	72.877	72.8826			10.0936	64.6		0.001525	64.597	64.603
		8.52045	96.6155		0.000597503	96.6143	96.6167			6.33292	70.3761		0.00146282	70.3732	70.3789			14.1464	71.5671		0.00144636	71.5642	71.5699			10.1556	63.205		0.00153719	63.202	63.208
		8.56168	96.2924		0.000616138	96.2912	96.2936			6.37054	68.9776		0.00147913	68.9747	68.9805			14.2315	70.1999		0.00146434	70.197	70.2028			10.2177	61.7066		0.00154717	61.7036	61.7097
		8.6029	96.0475		0.000635821	96.0463	96.0488			6.40815	67.6682		0.00149501	67.6653	67.6711			14.3165	68.86		0.0014807	68.8571	68.8629			10.2797	60.3089		0.00155634	60.3059	60.312
		8.64412	95.7792		0.000658593	95.7779	95.7805			6.44577	66.2768		0.00150996	66.2738	66.2797			14.4015	67.5364		0.00149553	67.5334	67.5393			10.3417	58.8214		0.00156442	58.8184	58.8245
		8.68535	95.4561		0.000685267	95.4547	95.4574			6.48338	64.8329		0.00152295	64.8299	64.8359			14.4865	66.2291		0.00150925	66.2261	66.2321			10.4038	57.2524		0.00157066	57.2493	57.2555
[truncated: 132 more rows]

## Sheet: Atrial capsule DDDR
	Z	1.95996
		Aveir A 1V5								Aveir A 2V5
		time_y	Product_Survival_%		Se	LCI	UCI			time_y	Product_Survival_%		Se	LCI	UCI
[truncated: 228 more rows]

## Sheet: Ventricule leadless (DDDR mode)
	Z	1.95996
[truncated: 230 more rows]

## Sheet: Leadless VVI + 2 yearly RMS
	Z	1.95996
[truncated: 230 more rows]

[truncated: 1 more sheets: new implant CRTP+CAPT NO RF]
